# Supplementary material for: Genetic determinants of Mycobacterium tuberculosis adaptation and drug efficacy during stationary phase growth
Source: Microbiol Spectr. 2025 Aug 12;13(9):e01096-25. doi: 10.1128/spectrum.01096-25 (PMC12403877; doi:10.1128/spectrum.01096-25)
Supplement: Table S1 — Tn insertion sites of the mutation library. [file spectrum.01096-25-s0001.xlsx]

## Sheet: Table S1 Insertion sites
Table S1. Identified Tn insertion sites of the mutation library.
Possition of TA site	Read counts	Gene
60	0	Rv0001_(dnaA)
72	0	Rv0001_(dnaA)
102	0	Rv0001_(dnaA)
188	0	Rv0001_(dnaA)
246	0	Rv0001_(dnaA)
333	0	Rv0001_(dnaA)
360	0	Rv0001_(dnaA)
426	0	Rv0001_(dnaA)
448	1	Rv0001_(dnaA)
471	0	Rv0001_(dnaA)
483	0	Rv0001_(dnaA)
494	0	Rv0001_(dnaA)
504	0	Rv0001_(dnaA)
514	0	Rv0001_(dnaA)
525	1	Rv0001_(dnaA)
534	0	Rv0001_(dnaA)
601	0	Rv0001_(dnaA)
653	0	Rv0001_(dnaA)
670	1	Rv0001_(dnaA)
706	0	Rv0001_(dnaA)
741	0	Rv0001_(dnaA)
784	0	Rv0001_(dnaA)
794	1	Rv0001_(dnaA)
843	0	Rv0001_(dnaA)
989	0	Rv0001_(dnaA)
1092	0	Rv0001_(dnaA)
1104	0	Rv0001_(dnaA)
1267	0	Rv0001_(dnaA)
1278	0	Rv0001_(dnaA)
1345	0	Rv0001_(dnaA)
1423	0	Rv0001_(dnaA)
1522	137	Rv0001_(dnaA)
1552	5
1635	2
1779	1
1782	0
1788	0
1847	0
1858	3
1921	91
2001	0
2012	0
2063	0	Rv0002_(dnaN)
2104	0	Rv0002_(dnaN)
2141	0	Rv0002_(dnaN)
2232	0	Rv0002_(dnaN)
2290	0	Rv0002_(dnaN)
2315	0	Rv0002_(dnaN)
2318	0	Rv0002_(dnaN)
2333	0	Rv0002_(dnaN)
2344	0	Rv0002_(dnaN)
2363	0	Rv0002_(dnaN)
2387	0	Rv0002_(dnaN)
2404	0	Rv0002_(dnaN)
2427	0	Rv0002_(dnaN)
2479	0	Rv0002_(dnaN)
2507	0	Rv0002_(dnaN)
2537	0	Rv0002_(dnaN)
2591	0	Rv0002_(dnaN)
2648	0	Rv0002_(dnaN)
2738	0	Rv0002_(dnaN)
2774	0	Rv0002_(dnaN)
2845	0	Rv0002_(dnaN)
2920	0	Rv0002_(dnaN)
3027	0	Rv0002_(dnaN)
3056	0	Rv0002_(dnaN)
3066	0	Rv0002_(dnaN)
3070	0	Rv0002_(dnaN)
3119	0	Rv0002_(dnaN)
3131	0	Rv0002_(dnaN)
3145	1	Rv0002_(dnaN)
3222	1	Rv0002_(dnaN)
3228	1	Rv0002_(dnaN)
3277	23
3283	257	Rv0003_(recF)
3329	109	Rv0003_(recF)
3372	0	Rv0003_(recF)
3379	0	Rv0003_(recF)
3384	0	Rv0003_(recF)
3396	0	Rv0003_(recF)
3412	0	Rv0003_(recF)
3425	0	Rv0003_(recF)
3441	0	Rv0003_(recF)
3467	0	Rv0003_(recF)
3471	0	Rv0003_(recF)
3513	0	Rv0003_(recF)
3591	26	Rv0003_(recF)
3682	0	Rv0003_(recF)
3708	39	Rv0003_(recF)
3728	1	Rv0003_(recF)
3739	1	Rv0003_(recF)
3770	2	Rv0003_(recF)
3782	0	Rv0003_(recF)
3796	0	Rv0003_(recF)
3833	28	Rv0003_(recF)
3925	12	Rv0003_(recF)
3960	0	Rv0003_(recF)
3967	0	Rv0003_(recF)
3986	35	Rv0003_(recF)
4011	45	Rv0003_(recF)
4028	43	Rv0003_(recF)
4094	9	Rv0003_(recF)
4118	25	Rv0003_(recF)
4121	89	Rv0003_(recF)
4130	8	Rv0003_(recF)
4158	0	Rv0003_(recF)
4207	5	Rv0003_(recF)
4217	0	Rv0003_(recF)
4353	0	Rv0003_(recF)
4664	0	Rv0004_(-)
4721	0	Rv0004_(-)
4789	0	Rv0004_(-)
4912	0	Rv0004_(-)
4961	0	Rv0004_(-)
4970	0	Rv0004_(-)
4989	0	Rv0004_(-)
4995	115	Rv0004_(-)
5066	13
5120	205
5128	2	Rv0005_(gyrB)
5170	40	Rv0005_(gyrB)
5230	0	Rv0005_(gyrB)
5273	0	Rv0005_(gyrB)
5287	0	Rv0005_(gyrB)
5336	0	Rv0005_(gyrB)
5364	0	Rv0005_(gyrB)
5420	0	Rv0005_(gyrB)
5439	0	Rv0005_(gyrB)
5517	0	Rv0005_(gyrB)
5547	0	Rv0005_(gyrB)
5579	0	Rv0005_(gyrB)
5586	0	Rv0005_(gyrB)
5623	0	Rv0005_(gyrB)
5631	0	Rv0005_(gyrB)
5669	0	Rv0005_(gyrB)
5687	0	Rv0005_(gyrB)
5792	0	Rv0005_(gyrB)
5977	0	Rv0005_(gyrB)
5996	0	Rv0005_(gyrB)
6055	0	Rv0005_(gyrB)
6128	0	Rv0005_(gyrB)
6230	0	Rv0005_(gyrB)
6249	0	Rv0005_(gyrB)
6286	0	Rv0005_(gyrB)
6403	0	Rv0005_(gyrB)
6490	0	Rv0005_(gyrB)
6502	0	Rv0005_(gyrB)
6526	0	Rv0005_(gyrB)
6605	0	Rv0005_(gyrB)
6612	0	Rv0005_(gyrB)
6672	0	Rv0005_(gyrB)
6729	0	Rv0005_(gyrB)
6793	0	Rv0005_(gyrB)
6809	0	Rv0005_(gyrB)
6856	0	Rv0005_(gyrB)
6944	0	Rv0005_(gyrB)
6983	0	Rv0005_(gyrB)
7067	0	Rv0005_(gyrB)
7077	0	Rv0005_(gyrB)
7093	0	Rv0005_(gyrB)
7225	0	Rv0005_(gyrB)
7265	219	Rv0005_(gyrB)
7299	0
7383	1	Rv0006_(gyrA)
7392	0	Rv0006_(gyrA)
7470	0	Rv0006_(gyrA)
7551	0	Rv0006_(gyrA)
7578	0	Rv0006_(gyrA)
7620	0	Rv0006_(gyrA)
7686	0	Rv0006_(gyrA)
7763	0	Rv0006_(gyrA)
7767	0	Rv0006_(gyrA)
7798	0	Rv0006_(gyrA)
7865	0	Rv0006_(gyrA)
7970	0	Rv0006_(gyrA)
8031	0	Rv0006_(gyrA)
8077	1	Rv0006_(gyrA)
8099	0	Rv0006_(gyrA)
8127	0	Rv0006_(gyrA)
8219	0	Rv0006_(gyrA)
8236	0	Rv0006_(gyrA)
8288	0	Rv0006_(gyrA)
8295	0	Rv0006_(gyrA)
8338	0	Rv0006_(gyrA)
8391	0	Rv0006_(gyrA)
8394	0	Rv0006_(gyrA)
8436	0	Rv0006_(gyrA)
8486	0	Rv0006_(gyrA)
8546	0	Rv0006_(gyrA)
8786	0	Rv0006_(gyrA)
8858	0	Rv0006_(gyrA)
8874	0	Rv0006_(gyrA)
8901	0	Rv0006_(gyrA)
9030	0	Rv0006_(gyrA)
9045	0	Rv0006_(gyrA)
9100	10	Rv0006_(gyrA)
9150	0	Rv0006_(gyrA)
9165	0	Rv0006_(gyrA)
9419	0	Rv0006_(gyrA)
9465	0	Rv0006_(gyrA)
9492	0	Rv0006_(gyrA)
9503	0	Rv0006_(gyrA)
9519	0	Rv0006_(gyrA)
9526	0	Rv0006_(gyrA)
9542	0	Rv0006_(gyrA)
9564	0	Rv0006_(gyrA)
9624	0	Rv0006_(gyrA)
9776	282	Rv0006_(gyrA)
9816	174	Rv0006_(gyrA)
9850	45
9877	146
9894	0
9903	566
10023	162	Rv0007_(-)
10104	7	Rv0007_(-)
10277	15	Rv0007_(-)
10299	32	Rv0007_(-)
10414	20	Rv0007_(-)
10426	186	Rv0007_(-)
10583	162	Rv0007_(-)
10600	24	Rv0007_(-)
10608	64	Rv0007_(-)
10769	772	Rv0007_(-)
10826	68	Rv0007_(-)
10857	0
10876	2
10884	0
10892	0
10894	0
10907	0
10923	0
10953	0
11096	89
11119	0
11131	0
11176	0
11198	219
11207	52
11289	65
11301	0
11422	653
11444	0
11530	759
11556	82
11618	253
11659	8
11675	2229
11679	500
11733	282
11739	175
11743	581
11749	0
11787	67
11848	0
12042	65	Rv0008c_(-)
12054	365	Rv0008c_(-)
12145	0	Rv0008c_(-)
12250	172	Rv0008c_(-)
12352	169
12466	130
12491	7	Rv0009_(ppiA)
12512	0	Rv0009_(ppiA)
12530	0	Rv0009_(ppiA)
12621	32	Rv0009_(ppiA)
12663	233	Rv0009_(ppiA)
12750	2	Rv0009_(ppiA)
12798	113	Rv0009_(ppiA)
13025	224
13046	1479
13079	48
13155	47	Rv0010c_(-)
13168	32	Rv0010c_(-)
13275	254	Rv0010c_(-)
13309	9	Rv0010c_(-)
13322	123	Rv0010c_(-)
13325	411	Rv0010c_(-)
13369	824	Rv0010c_(-)
13459	0	Rv0010c_(-)
13469	0	Rv0010c_(-)
13486	106	Rv0010c_(-)
13560	6
13567	116
13595	0
13608	222
13669	69
13686	136
13699	0
13772	0	Rv0011c_(-)
13852	0	Rv0011c_(-)
13903	0	Rv0011c_(-)
14021	656
14059	283
14080	213
14088	838
14096	32	Rv0012_(-)
14177	124	Rv0012_(-)
14367	0	Rv0012_(-)
14421	2	Rv0012_(-)
14454	56	Rv0012_(-)
14621	80	Rv0012_(-)
14661	632	Rv0012_(-)
14665	319	Rv0012_(-)
14667	4	Rv0012_(-)
14677	225	Rv0012_(-)
14749	266	Rv0012_(-)
14758	340	Rv0012_(-)
14782	0	Rv0012_(-)
14813	2591	Rv0012_(-)
14821	61	Rv0012_(-)
14872	92	Rv0012_(-)
14902	0
14938	0	Rv0013_(trpG)
14968	0	Rv0013_(trpG)
15023	0	Rv0013_(trpG)
15084	0	Rv0013_(trpG)
15114	0	Rv0013_(trpG)
15221	0	Rv0013_(trpG)
15245	0	Rv0013_(trpG)
15269	0	Rv0013_(trpG)
15304	0	Rv0013_(trpG)
15327	0	Rv0013_(trpG)
15366	0	Rv0013_(trpG)
15464	0	Rv0013_(trpG)
15515	8	Rv0013_(trpG)
15576	0	Rv0013_(trpG)
15591	1	Rv0013_(trpG),Rv0014c_(pknB)
15657	0	Rv0014c_(pknB)
15773	0	Rv0014c_(pknB)
15812	0	Rv0014c_(pknB)
15927	0	Rv0014c_(pknB)
16161	0	Rv0014c_(pknB)
16184	0	Rv0014c_(pknB)
16273	0	Rv0014c_(pknB)
16433	0	Rv0014c_(pknB)
16520	0	Rv0014c_(pknB)
16535	0	Rv0014c_(pknB)
16558	0	Rv0014c_(pknB)
16683	0	Rv0014c_(pknB)
16794	0	Rv0014c_(pknB)
16851	0	Rv0014c_(pknB)
16872	0	Rv0014c_(pknB)
16926	0	Rv0014c_(pknB)
17015	0	Rv0014c_(pknB)
17176	0	Rv0014c_(pknB)
17190	1	Rv0014c_(pknB)
17205	1	Rv0014c_(pknB)
17247	0	Rv0014c_(pknB)
17313	0	Rv0014c_(pknB)
17333	0	Rv0014c_(pknB)
17439	0	Rv0014c_(pknB)
17476	70	Rv0015c_(pknA)
17483	0	Rv0015c_(pknA)
17586	3	Rv0015c_(pknA)
17862	0	Rv0015c_(pknA)
17981	0	Rv0015c_(pknA)
18010	0	Rv0015c_(pknA)
18123	0	Rv0015c_(pknA)
18140	0	Rv0015c_(pknA)
18161	0	Rv0015c_(pknA)
18215	0	Rv0015c_(pknA)
18454	0	Rv0015c_(pknA)
18488	0	Rv0015c_(pknA)
18527	0	Rv0015c_(pknA)
18666	0	Rv0015c_(pknA)
18693	0	Rv0015c_(pknA)
18725	1	Rv0015c_(pknA)
18907	1	Rv0016c_(pbpA)
19038	12	Rv0016c_(pbpA)
19043	0	Rv0016c_(pbpA)
19081	0	Rv0016c_(pbpA)
19100	11	Rv0016c_(pbpA)
19107	26	Rv0016c_(pbpA)
19134	18	Rv0016c_(pbpA)
19138	95	Rv0016c_(pbpA)
19151	38	Rv0016c_(pbpA)
19179	0	Rv0016c_(pbpA)
19194	0	Rv0016c_(pbpA)
19226	10	Rv0016c_(pbpA)
19239	11	Rv0016c_(pbpA)
19259	16	Rv0016c_(pbpA)
19310	12	Rv0016c_(pbpA)
19453	242	Rv0016c_(pbpA)
19461	34	Rv0016c_(pbpA)
19582	88	Rv0016c_(pbpA)
19667	123	Rv0016c_(pbpA)
19693	9	Rv0016c_(pbpA)
19760	45	Rv0016c_(pbpA)
19771	3	Rv0016c_(pbpA)
19829	1	Rv0016c_(pbpA)
19838	6	Rv0016c_(pbpA)
19914	0	Rv0016c_(pbpA)
19935	74	Rv0016c_(pbpA)
19951	40	Rv0016c_(pbpA)
19963	144	Rv0016c_(pbpA)
19973	0	Rv0016c_(pbpA)
19984	503	Rv0016c_(pbpA)
20002	7	Rv0016c_(pbpA)
20037	0	Rv0016c_(pbpA)
20044	29	Rv0016c_(pbpA)
20092	93	Rv0016c_(pbpA)
20178	12	Rv0016c_(pbpA)
20211	0	Rv0016c_(pbpA)
20234	67	Rv0016c_(pbpA),Rv0017c_(rodA)
20266	151	Rv0017c_(rodA)
20278	204	Rv0017c_(rodA)
20345	667	Rv0017c_(rodA)
20349	1539	Rv0017c_(rodA)
20376	161	Rv0017c_(rodA)
20456	3	Rv0017c_(rodA)
20497	170	Rv0017c_(rodA)
20547	930	Rv0017c_(rodA)
20650	0	Rv0017c_(rodA)
20671	1	Rv0017c_(rodA)
20680	103	Rv0017c_(rodA)
20712	0	Rv0017c_(rodA)
20756	144	Rv0017c_(rodA)
20787	256	Rv0017c_(rodA)
20859	354	Rv0017c_(rodA)
20883	1665	Rv0017c_(rodA)
21041	0	Rv0017c_(rodA)
21204	0	Rv0017c_(rodA)
21210	14	Rv0017c_(rodA)
21266	1981	Rv0017c_(rodA)
21359	61	Rv0017c_(rodA)
21414	186	Rv0017c_(rodA)
21477	629	Rv0017c_(rodA)
21481	120	Rv0017c_(rodA)
21548	2	Rv0017c_(rodA)
21608	0	Rv0017c_(rodA)
21777	621	Rv0018c_(ppp)
22070	536	Rv0018c_(ppp)
22092	0	Rv0018c_(ppp)
22118	154	Rv0018c_(ppp)
22144	44	Rv0018c_(ppp)
22187	6	Rv0018c_(ppp)
22195	96	Rv0018c_(ppp)
22199	234	Rv0018c_(ppp)
22202	285	Rv0018c_(ppp)
22279	60	Rv0018c_(ppp)
22314	4	Rv0018c_(ppp)
22338	0	Rv0018c_(ppp)
22454	75	Rv0018c_(ppp)
22460	12	Rv0018c_(ppp)
22578	1	Rv0018c_(ppp)
22590	0	Rv0018c_(ppp)
22625	0	Rv0018c_(ppp)
22817	0	Rv0018c_(ppp)
22836	1	Rv0018c_(ppp)
22887	0	Rv0018c_(ppp)
22932	0	Rv0018c_(ppp)
23083	0	Rv0018c_(ppp)
23099	0	Rv0018c_(ppp)
23125	0	Rv0018c_(ppp)
23153	0	Rv0018c_(ppp)
23205	0
23330	0	Rv0019c_(-)
23361	1	Rv0019c_(-)
23381	136	Rv0019c_(-)
23394	220	Rv0019c_(-)
23413	382	Rv0019c_(-)
23442	23	Rv0019c_(-)
23512	11	Rv0019c_(-)
23550	46	Rv0019c_(-)
23582	202	Rv0019c_(-)
23640	16	Rv0019c_(-)
23663	14	Rv0019c_(-)
23681	6	Rv0019c_(-)
23723	93	Rv0019c_(-)
23807	186
23856	317
23933	0	Rv0020c_(TB39.8)
23947	0	Rv0020c_(TB39.8)
24102	0	Rv0020c_(TB39.8)
24136	0	Rv0020c_(TB39.8)
24159	0	Rv0020c_(TB39.8)
24174	0	Rv0020c_(TB39.8)
24183	0	Rv0020c_(TB39.8)
24207	0	Rv0020c_(TB39.8)
24231	0	Rv0020c_(TB39.8)
24237	0	Rv0020c_(TB39.8)
24261	0	Rv0020c_(TB39.8)
24282	0	Rv0020c_(TB39.8)
24309	0	Rv0020c_(TB39.8)
24318	0	Rv0020c_(TB39.8)
24336	1	Rv0020c_(TB39.8)
24351	0	Rv0020c_(TB39.8)
24372	0	Rv0020c_(TB39.8)
24384	0	Rv0020c_(TB39.8)
24402	0	Rv0020c_(TB39.8)
24447	1	Rv0020c_(TB39.8)
24483	0	Rv0020c_(TB39.8)
24492	0	Rv0020c_(TB39.8)
24501	0	Rv0020c_(TB39.8)
24534	0	Rv0020c_(TB39.8)
24552	0	Rv0020c_(TB39.8)
24564	0	Rv0020c_(TB39.8)
24579	0	Rv0020c_(TB39.8)
24621	0	Rv0020c_(TB39.8)
24633	0	Rv0020c_(TB39.8)
24657	0	Rv0020c_(TB39.8)
24678	0	Rv0020c_(TB39.8)
24696	0	Rv0020c_(TB39.8)
24714	0	Rv0020c_(TB39.8)
24732	0	Rv0020c_(TB39.8)
24750	0	Rv0020c_(TB39.8)
24768	0	Rv0020c_(TB39.8)
24801	0	Rv0020c_(TB39.8)
24819	0	Rv0020c_(TB39.8)
24840	0	Rv0020c_(TB39.8)
24909	0	Rv0020c_(TB39.8)
24921	0	Rv0020c_(TB39.8)
24924	0	Rv0020c_(TB39.8)
24960	0	Rv0020c_(TB39.8)
24986	3	Rv0020c_(TB39.8)
25069	0	Rv0020c_(TB39.8)
25099	139	Rv0020c_(TB39.8)
25143	596	Rv0020c_(TB39.8)
25168	26	Rv0020c_(TB39.8)
25170	177	Rv0020c_(TB39.8)
25252	186	Rv0020c_(TB39.8)
25260	700	Rv0020c_(TB39.8)
25438	62	Rv0020c_(TB39.8)
25505	770
25528	33
25613	1
25616	1069
25624	175
25730	1065
25796	8
25832	0
25844	43
25906	2
25914	114	Rv0021c_(-)
25960	59	Rv0021c_(-)
25967	51	Rv0021c_(-)
26040	949	Rv0021c_(-)
26067	167	Rv0021c_(-)
26141	488	Rv0021c_(-)
26175	38	Rv0021c_(-)
26183	177	Rv0021c_(-)
26193	369	Rv0021c_(-)
26197	587	Rv0021c_(-)
26261	0	Rv0021c_(-)
26280	272	Rv0021c_(-)
26290	20	Rv0021c_(-)
26300	1411	Rv0021c_(-)
26377	169	Rv0021c_(-)
26417	289	Rv0021c_(-)
26622	274	Rv0021c_(-)
26742	0	Rv0021c_(-)
26780	64	Rv0021c_(-)
26831	49	Rv0021c_(-)
26838	0	Rv0021c_(-)
26860	49	Rv0021c_(-)
26873	52	Rv0021c_(-)
26932	186
27213	78	Rv0022c_(whiB5)
27245	557	Rv0022c_(whiB5)
27252	1	Rv0022c_(whiB5)
27299	280	Rv0022c_(whiB5)
27354	99	Rv0022c_(whiB5)
27367	63	Rv0022c_(whiB5)
27399	0	Rv0022c_(whiB5)
27410	762	Rv0022c_(whiB5)
27470	0
27482	0
27484	0
27518	0
27526	0
27528	0
27530	0
27534	0
27558	0
27566	162
27569	0
27578	0
27683	0	Rv0023_(-)
27703	0	Rv0023_(-)
27784	0	Rv0023_(-)
27906	0	Rv0023_(-)
27925	0	Rv0023_(-)
27994	0	Rv0023_(-)
28003	2	Rv0023_(-)
28005	0	Rv0023_(-)
28145	0	Rv0023_(-)
28208	0	Rv0023_(-)
28232	0	Rv0023_(-)
28263	0	Rv0023_(-)
28368	235	Rv0024_(-)
28455	6	Rv0024_(-)
28512	0	Rv0024_(-)
28661	230	Rv0024_(-)
28670	120	Rv0024_(-)
28679	26	Rv0024_(-)
28687	69	Rv0024_(-)
28705	45	Rv0024_(-)
28803	0	Rv0024_(-)
28914	686	Rv0024_(-)
28974	60	Rv0024_(-)
29010	589	Rv0024_(-)
29205	57	Rv0024_(-)
29270	24	Rv0025_(-)
29354	0	Rv0025_(-)
29403	57	Rv0025_(-)
29457	64	Rv0025_(-)
29516	54	Rv0025_(-)
29567	28	Rv0025_(-)
29587	34	Rv0025_(-)
29605	152	Rv0025_(-)
29620	53
29659	109
29667	1620
29671	2541
29776	189	Rv0026_(-)
29892	121	Rv0026_(-)
29920	115	Rv0026_(-)
29923	127	Rv0026_(-)
30009	0	Rv0026_(-)
30119	0	Rv0026_(-)
30195	0	Rv0026_(-)
30271	114	Rv0026_(-)
30449	20	Rv0026_(-)
30479	91	Rv0026_(-)
30679	130	Rv0026_(-)
30911	0	Rv0026_(-)
30968	218	Rv0026_(-)
31004	0	Rv0026_(-)
31066	6	Rv0026_(-)
31075	292
31149	154
31153	641
31223	19	Rv0027_(-)
31261	44	Rv0027_(-)
31323	44	Rv0027_(-)
31381	31	Rv0027_(-)
31410	9	Rv0027_(-)
31589	861	Rv0028_(-)
31597	530	Rv0028_(-)
31684	82	Rv0028_(-)
31701	24	Rv0028_(-)
31810	60	Rv0028_(-)
31825	266
31967	9
31978	4
32045	0
32051	432
32134	132	Rv0029_(-)
32163	16	Rv0029_(-)
32197	34	Rv0029_(-)
32253	0	Rv0029_(-)
32403	97	Rv0029_(-)
32434	427	Rv0029_(-)
32493	521	Rv0029_(-)
32518	188	Rv0029_(-)
32673	911	Rv0029_(-)
32755	14	Rv0029_(-)
32777	260	Rv0029_(-)
32886	29	Rv0029_(-)
32910	3	Rv0029_(-)
32995	0	Rv0029_(-)
33023	12	Rv0029_(-)
33045	5	Rv0029_(-)
33058	527	Rv0029_(-)
33113	157	Rv0029_(-)
33152	42	Rv0029_(-)
33217	518
33355	7	Rv0030_(-)
33359	44	Rv0030_(-)
33449	0	Rv0030_(-)
33490	167	Rv0030_(-)
33533	107	Rv0030_(-)
33560	38
33650	24	Rv0031_(-)
33797	531
33805	20
33857	29
33861	6
33863	0
33901	0
33907	0
33927	339
33933	0
33942	0
34010	0
34028	0
34158	123
34163	72
34182	40
34207	0
34241	0
34313	30	Rv0032_(bioF2)
34364	3	Rv0032_(bioF2)
34367	23	Rv0032_(bioF2)
34401	13	Rv0032_(bioF2)
34418	699	Rv0032_(bioF2)
34420	231	Rv0032_(bioF2)
34504	849	Rv0032_(bioF2)
34590	45	Rv0032_(bioF2)
34679	126	Rv0032_(bioF2)
34688	3	Rv0032_(bioF2)
34743	0	Rv0032_(bioF2)
34849	0	Rv0032_(bioF2)
34874	586	Rv0032_(bioF2)
34893	78	Rv0032_(bioF2)
34937	408	Rv0032_(bioF2)
34999	43	Rv0032_(bioF2)
35021	0	Rv0032_(bioF2)
35075	839	Rv0032_(bioF2)
35079	77	Rv0032_(bioF2)
35117	0	Rv0032_(bioF2)
35119	82	Rv0032_(bioF2)
35135	0	Rv0032_(bioF2)
35160	30	Rv0032_(bioF2)
35182	0	Rv0032_(bioF2)
35203	0	Rv0032_(bioF2)
35206	0	Rv0032_(bioF2)
35213	2	Rv0032_(bioF2)
35250	0	Rv0032_(bioF2)
35261	0	Rv0032_(bioF2)
35293	32	Rv0032_(bioF2)
35304	0	Rv0032_(bioF2)
35326	0	Rv0032_(bioF2)
35343	0	Rv0032_(bioF2)
35353	6	Rv0032_(bioF2)
35388	0	Rv0032_(bioF2)
35409	0	Rv0032_(bioF2)
35422	11	Rv0032_(bioF2)
35453	0	Rv0032_(bioF2)
35480	0	Rv0032_(bioF2)
35489	29	Rv0032_(bioF2)
35570	32	Rv0032_(bioF2)
35630	1	Rv0032_(bioF2)
35703	251	Rv0032_(bioF2)
35750	601	Rv0032_(bioF2)
35781	0	Rv0032_(bioF2)
35873	107	Rv0032_(bioF2)
35910	756	Rv0032_(bioF2)
36029	525	Rv0032_(bioF2)
36191	308	Rv0032_(bioF2)
36326	671	Rv0032_(bioF2)
36356	6	Rv0032_(bioF2)
36368	56	Rv0032_(bioF2)
36428	115	Rv0032_(bioF2)
36455	6139	Rv0032_(bioF2)
36515	1239	Rv0032_(bioF2)
36519	55	Rv0032_(bioF2)
36606	52	Rv0032_(bioF2)
36677	143	Rv0033_(acpA)
36734	256	Rv0033_(acpA)
36802	209	Rv0033_(acpA)
37093	208	Rv0034_(-)
37125	127	Rv0034_(-)
37184	0	Rv0034_(-)
37214	280	Rv0034_(-)
37224	75	Rv0034_(-)
37353	194	Rv0035_(fadD34)
37361	239	Rv0035_(fadD34)
37404	1	Rv0035_(fadD34)
37512	33	Rv0035_(fadD34)
37626	103	Rv0035_(fadD34)
37666	19	Rv0035_(fadD34)
37674	1	Rv0035_(fadD34)
37752	58	Rv0035_(fadD34)
37775	767	Rv0035_(fadD34)
37784	1444	Rv0035_(fadD34)
37829	199	Rv0035_(fadD34)
37944	55	Rv0035_(fadD34)
37977	21	Rv0035_(fadD34)
38003	1240	Rv0035_(fadD34)
38047	1	Rv0035_(fadD34)
38065	550	Rv0035_(fadD34)
38096	80	Rv0035_(fadD34)
38133	370	Rv0035_(fadD34)
38249	71	Rv0035_(fadD34)
38363	3	Rv0035_(fadD34)
38444	737	Rv0035_(fadD34)
38517	244	Rv0035_(fadD34)
38588	18	Rv0035_(fadD34)
38846	65	Rv0035_(fadD34)
38902	0	Rv0035_(fadD34)
39125	14	Rv0036c_(-)
39290	116	Rv0036c_(-)
39312	2	Rv0036c_(-)
39343	38	Rv0036c_(-)
39845	372
39873	1058
39878	137	Rv0037c_(-)
39937	62	Rv0037c_(-)
39941	248	Rv0037c_(-)
39967	990	Rv0037c_(-)
40011	241	Rv0037c_(-)
40025	1829	Rv0037c_(-)
40141	241	Rv0037c_(-)
40156	182	Rv0037c_(-)
40200	1	Rv0037c_(-)
40238	429	Rv0037c_(-)
40326	0	Rv0037c_(-)
40392	7	Rv0037c_(-)
40474	599	Rv0037c_(-)
40496	55	Rv0037c_(-)
40543	0	Rv0037c_(-)
40585	0	Rv0037c_(-)
40849	39	Rv0037c_(-)
40876	4	Rv0037c_(-)
40930	46	Rv0037c_(-)
40961	16	Rv0037c_(-)
41179	22	Rv0037c_(-)
41242	373
41248	166
41374	453	Rv0038_(-)
41427	67	Rv0038_(-)
41496	237	Rv0038_(-)
41593	2	Rv0038_(-)
41632	124	Rv0038_(-)
41718	20	Rv0038_(-)
41727	4	Rv0038_(-)
41910	478	Rv0038_(-)
41915	70
41986	92
42060	1	Rv0039c_(-)
42083	7	Rv0039c_(-)
42208	349	Rv0039c_(-)
42276	156	Rv0039c_(-)
42362	121
42434	21	Rv0040c_(mtc28)
42473	0	Rv0040c_(mtc28)
42493	0	Rv0040c_(mtc28)
42644	80	Rv0040c_(mtc28)
42713	105	Rv0040c_(mtc28)
42806	130	Rv0040c_(mtc28)
42852	160	Rv0040c_(mtc28)
42854	332	Rv0040c_(mtc28)
42881	147	Rv0040c_(mtc28)
43245	8	Rv0040c_(mtc28)
43421	787
43515	0
43547	1199
43549	116
43634	0	Rv0041_(leuS)
43640	0	Rv0041_(leuS)
43642	0	Rv0041_(leuS)
43660	0	Rv0041_(leuS)
43698	0	Rv0041_(leuS)
43796	0	Rv0041_(leuS)
43838	0	Rv0041_(leuS)
43856	0	Rv0041_(leuS)
43865	0	Rv0041_(leuS)
43885	0	Rv0041_(leuS)
43902	0	Rv0041_(leuS)
43937	0	Rv0041_(leuS)
43944	0	Rv0041_(leuS)
43966	0	Rv0041_(leuS)
44069	0	Rv0041_(leuS)
44094	0	Rv0041_(leuS)
44100	0	Rv0041_(leuS)
44102	0	Rv0041_(leuS)
44145	0	Rv0041_(leuS)
44249	0	Rv0041_(leuS)
44261	0	Rv0041_(leuS)
44298	0	Rv0041_(leuS)
44302	0	Rv0041_(leuS)
44408	0	Rv0041_(leuS)
44600	0	Rv0041_(leuS)
44684	0	Rv0041_(leuS)
44720	0	Rv0041_(leuS)
44798	0	Rv0041_(leuS)
44849	0	Rv0041_(leuS)
44864	0	Rv0041_(leuS)
44869	0	Rv0041_(leuS)
44937	0	Rv0041_(leuS)
44952	0	Rv0041_(leuS)
44968	0	Rv0041_(leuS)
44984	0	Rv0041_(leuS)
44986	1	Rv0041_(leuS)
45017	0	Rv0041_(leuS)
45140	0	Rv0041_(leuS)
45167	0	Rv0041_(leuS)
45239	0	Rv0041_(leuS)
45315	0	Rv0041_(leuS)
45353	0	Rv0041_(leuS)
45401	0	Rv0041_(leuS)
45413	0	Rv0041_(leuS)
45464	0	Rv0041_(leuS)
45524	0	Rv0041_(leuS)
45563	1	Rv0041_(leuS)
45590	1	Rv0041_(leuS)
45623	0	Rv0041_(leuS)
45647	0	Rv0041_(leuS)
45649	3	Rv0041_(leuS)
45659	0	Rv0041_(leuS)
45665	0	Rv0041_(leuS)
45686	0	Rv0041_(leuS)
45731	0	Rv0041_(leuS)
45784	0	Rv0041_(leuS)
45804	0	Rv0041_(leuS)
45830	0	Rv0041_(leuS)
45841	0	Rv0041_(leuS)
45854	0	Rv0041_(leuS)
45920	0	Rv0041_(leuS)
46009	0	Rv0041_(leuS)
46014	0	Rv0041_(leuS)
46072	0	Rv0041_(leuS)
46087	0	Rv0041_(leuS)
46100	0	Rv0041_(leuS)
46164	0	Rv0041_(leuS)
46192	0	Rv0041_(leuS)
46271	0	Rv0041_(leuS)
46295	0	Rv0041_(leuS)
46320	0	Rv0041_(leuS)
46432	0	Rv0041_(leuS)
46469	49	Rv0041_(leuS)
46503	36
46515	12
46525	113
46532	0
46568	2
46576	0
46779	3	Rv0042c_(-)
46959	88	Rv0042c_(-)
47084	0	Rv0042c_(-)
47097	120	Rv0042c_(-)
47119	0	Rv0042c_(-)
47220	0
47224	212
47301	0
47316	0
47363	512
47367	118	Rv0043c_(-)
47391	50	Rv0043c_(-)
47459	236	Rv0043c_(-)
47577	211	Rv0043c_(-)
47610	533	Rv0043c_(-)
47682	73	Rv0043c_(-)
47706	239	Rv0043c_(-)
47907	29	Rv0043c_(-)
48038	625	Rv0043c_(-)
48079	0	Rv0043c_(-)
48087	127	Rv0043c_(-)
48104	1925
48108	1013
48203	7
48282	104	Rv0044c_(-)
48388	17	Rv0044c_(-)
48446	140	Rv0044c_(-)
48450	216	Rv0044c_(-)
48466	48	Rv0044c_(-)
48481	19	Rv0044c_(-)
48489	1206	Rv0044c_(-)
48514	773	Rv0044c_(-)
48648	54	Rv0044c_(-)
48654	472	Rv0044c_(-)
48663	267	Rv0044c_(-)
48691	0	Rv0044c_(-)
48730	0	Rv0044c_(-)
48765	25	Rv0044c_(-)
48782	270	Rv0044c_(-)
48870	93	Rv0044c_(-)
48895	523	Rv0044c_(-)
48954	2	Rv0044c_(-)
48983	42	Rv0044c_(-)
48991	2	Rv0044c_(-)
49038	572
49290	0	Rv0045c_(-)
49388	174	Rv0045c_(-)
49553	0	Rv0045c_(-)
49616	68	Rv0045c_(-)
49656	80	Rv0045c_(-)
49750	261	Rv0045c_(-)
49934	410	Rv0045c_(-)
49951	0
49973	0
50022	0	Rv0046c_(ino1)
50097	0	Rv0046c_(ino1)
50214	0	Rv0046c_(ino1)
50265	0	Rv0046c_(ino1)
50552	0	Rv0046c_(ino1)
50641	0	Rv0046c_(ino1)
50655	0	Rv0046c_(ino1)
50691	0	Rv0046c_(ino1)
50778	0	Rv0046c_(ino1)
50781	0	Rv0046c_(ino1)
50803	0	Rv0046c_(ino1)
50955	0	Rv0046c_(ino1)
50987	0	Rv0046c_(ino1)
51012	0	Rv0046c_(ino1)
51015	0	Rv0046c_(ino1)
51018	0	Rv0046c_(ino1)
51104	0	Rv0046c_(ino1)
51125	0
51138	5
51146	74
51186	384	Rv0047c_(-)
51297	33	Rv0047c_(-)
51453	13	Rv0047c_(-)
51519	0	Rv0047c_(-)
51609	0	Rv0047c_(-)
51611	3	Rv0047c_(-)
51621	0	Rv0047c_(-)
51675	0	Rv0047c_(-)
51745	37
51765	0
51793	0
51804	84
51806	120
51838	93	Rv0048c_(-)
51880	0	Rv0048c_(-)
51892	35	Rv0048c_(-)
51899	0	Rv0048c_(-)
51907	1777	Rv0048c_(-)
51967	300	Rv0048c_(-)
52123	37	Rv0048c_(-)
52127	1125	Rv0048c_(-)
52129	578	Rv0048c_(-)
52180	427	Rv0048c_(-)
52189	297	Rv0048c_(-)
52204	0	Rv0048c_(-)
52366	748	Rv0048c_(-)
52524	156	Rv0048c_(-)
52541	418	Rv0048c_(-)
52659	72	Rv0048c_(-)
52706	1382
52709	293
52746	0
52774	50
52797	154
52829	16
52837	72	Rv0049_(-)
52844	0	Rv0049_(-)
52873	37	Rv0049_(-)
52918	91	Rv0049_(-)
53033	33	Rv0049_(-)
53114	491	Rv0049_(-)
53152	377	Rv0049_(-)
53187	0	Rv0049_(-)
53242	0	Rv0049_(-)
53488	12
53634	1
53648	12
53702	0	Rv0050_(ponA1)
53740	0	Rv0050_(ponA1)
53809	0	Rv0050_(ponA1)
53888	2	Rv0050_(ponA1)
53977	0	Rv0050_(ponA1)
53987	7	Rv0050_(ponA1)
54091	0	Rv0050_(ponA1)
54113	0	Rv0050_(ponA1)
54128	10	Rv0050_(ponA1)
54146	0	Rv0050_(ponA1)
54173	0	Rv0050_(ponA1)
54300	0	Rv0050_(ponA1)
54560	4	Rv0050_(ponA1)
54635	53	Rv0050_(ponA1)
54638	84	Rv0050_(ponA1)
54703	5	Rv0050_(ponA1)
54752	5	Rv0050_(ponA1)
54759	24	Rv0050_(ponA1)
54869	2	Rv0050_(ponA1)
54872	2	Rv0050_(ponA1)
55025	0	Rv0050_(ponA1)
55058	4	Rv0050_(ponA1)
55081	0	Rv0050_(ponA1)
55085	63	Rv0050_(ponA1)
55104	54	Rv0050_(ponA1)
55191	0	Rv0050_(ponA1)
55232	0	Rv0050_(ponA1)
55251	26	Rv0050_(ponA1)
55288	21	Rv0050_(ponA1)
55337	2	Rv0050_(ponA1)
55354	2	Rv0050_(ponA1)
55398	0	Rv0050_(ponA1)
55421	0	Rv0050_(ponA1)
55523	1	Rv0050_(ponA1)
55560	121	Rv0050_(ponA1)
55612	10	Rv0050_(ponA1)
55642	27	Rv0050_(ponA1)
55767	0	Rv0051_(-)
55796	52	Rv0051_(-)
55835	0	Rv0051_(-)
55995	4	Rv0051_(-)
56008	45	Rv0051_(-)
56011	34	Rv0051_(-)
56023	0	Rv0051_(-)
56031	0	Rv0051_(-)
56044	0	Rv0051_(-)
56057	0	Rv0051_(-)
56080	4	Rv0051_(-)
56131	3	Rv0051_(-)
56155	17	Rv0051_(-)
56157	228	Rv0051_(-)
56164	1	Rv0051_(-)
56185	168	Rv0051_(-)
56191	3	Rv0051_(-)
56207	0	Rv0051_(-)
56218	3	Rv0051_(-)
56228	0	Rv0051_(-)
56354	0	Rv0051_(-)
56402	3	Rv0051_(-)
56521	0	Rv0051_(-)
56539	11	Rv0051_(-)
56716	149	Rv0051_(-)
56822	40	Rv0051_(-)
56842	32	Rv0051_(-)
57043	99	Rv0051_(-)
57046	200	Rv0051_(-)
57050	79	Rv0051_(-)
57052	15	Rv0051_(-)
57157	88	Rv0051_(-)
57183	35	Rv0051_(-)
57278	0	Rv0051_(-)
57392	98
57510	35	Rv0052_(-)
57615	161	Rv0052_(-)
57702	28	Rv0052_(-)
57734	1359	Rv0052_(-)
57878	188	Rv0052_(-)
57931	0	Rv0052_(-)
57956	264	Rv0052_(-)
57985	0
58049	82
58105	35
58191	0
58201	1	Rv0053_(rpsF)
58247	0	Rv0053_(rpsF)
58284	0	Rv0053_(rpsF)
58339	0	Rv0053_(rpsF)
58369	0	Rv0053_(rpsF)
58460	3	Rv0053_(rpsF)
58480	24	Rv0053_(rpsF)
58522	7
58526	458
58703	0	Rv0054_(ssb)
58759	0	Rv0054_(ssb)
58822	0	Rv0054_(ssb)
58834	0	Rv0054_(ssb)
58919	0	Rv0054_(ssb)
59113	0
59175	0	Rv0055_(rpsR)
59215	0	Rv0055_(rpsR)
59242	0	Rv0055_(rpsR)
59358	119	Rv0055_(rpsR)
59374	0	Rv0055_(rpsR)
59405	1
59481	63	Rv0056_(rplI)
59489	1	Rv0056_(rplI)
59584	113	Rv0056_(rplI)
59593	18	Rv0056_(rplI)
59641	11	Rv0056_(rplI)
59747	3	Rv0056_(rplI)
59839	64	Rv0056_(rplI)
59865	618	Rv0056_(rplI)
59986	217	Rv0057_(-)
60027	2	Rv0057_(-)
60071	0	Rv0057_(-)
60126	121	Rv0057_(-)
60135	84	Rv0057_(-)
60152	0	Rv0057_(-)
60162	60	Rv0057_(-)
60211	0	Rv0057_(-)
60236	9	Rv0057_(-)
60256	2	Rv0057_(-)
60273	0	Rv0057_(-)
60290	383	Rv0057_(-)
60334	34	Rv0057_(-)
60345	54	Rv0057_(-)
60357	0	Rv0057_(-)
60415	0	Rv0057_(-),Rv0058_(dnaB)
60453	0	Rv0058_(dnaB)
60538	0	Rv0058_(dnaB)
60550	0	Rv0058_(dnaB)
60567	0	Rv0058_(dnaB)
60591	0	Rv0058_(dnaB)
60612	0	Rv0058_(dnaB)
60699	0	Rv0058_(dnaB)
60747	0	Rv0058_(dnaB)
60750	0	Rv0058_(dnaB)
60793	0	Rv0058_(dnaB)
60819	0	Rv0058_(dnaB)
60825	0	Rv0058_(dnaB)
60885	0	Rv0058_(dnaB)
61004	0	Rv0058_(dnaB)
61310	0	Rv0058_(dnaB)
61404	0	Rv0058_(dnaB)
61434	0	Rv0058_(dnaB)
61550	0	Rv0058_(dnaB)
61556	0	Rv0058_(dnaB)
61628	0	Rv0058_(dnaB)
61817	0	Rv0058_(dnaB)
61888	0	Rv0058_(dnaB)
61989	0	Rv0058_(dnaB)
62048	0	Rv0058_(dnaB)
62070	0	Rv0058_(dnaB)
62116	0	Rv0058_(dnaB)
62161	0	Rv0058_(dnaB)
62167	0	Rv0058_(dnaB)
62197	0	Rv0058_(dnaB)
62209	0	Rv0058_(dnaB)
62310	0	Rv0058_(dnaB)
62313	0	Rv0058_(dnaB)
62327	0	Rv0058_(dnaB)
62572	0	Rv0058_(dnaB)
62733	0	Rv0058_(dnaB)
62794	0	Rv0058_(dnaB)
62828	0	Rv0058_(dnaB)
62974	0	Rv0058_(dnaB)
63194	272
63212	294	Rv0059_(-)
63241	1	Rv0059_(-)
63377	549	Rv0059_(-)
63379	895	Rv0059_(-)
63431	34	Rv0059_(-)
63467	258	Rv0059_(-)
63494	319	Rv0059_(-)
63501	468	Rv0059_(-)
63521	214	Rv0059_(-)
63576	392	Rv0059_(-)
63626	346	Rv0059_(-)
63756	132	Rv0059_(-)
63758	3	Rv0059_(-)
63788	90	Rv0059_(-)
63800	264	Rv0059_(-)
63802	120	Rv0059_(-)
63825	9	Rv0059_(-)
63863	207	Rv0059_(-)
63884	1524	Rv0059_(-)
63887	830	Rv0059_(-)
63890	379	Rv0059_(-)
63908	173
63918	0	Rv0060_(-)
64023	0	Rv0060_(-)
64044	0	Rv0060_(-)
64073	0	Rv0060_(-)
64179	0	Rv0060_(-)
64181	0	Rv0060_(-)
64306	0	Rv0060_(-)
64347	0	Rv0060_(-)
64420	0	Rv0060_(-)
64440	0	Rv0060_(-)
64518	2	Rv0060_(-)
64552	0	Rv0060_(-)
64572	0	Rv0060_(-)
64581	0	Rv0060_(-)
64603	0	Rv0060_(-)
64688	0	Rv0060_(-)
64691	0	Rv0060_(-)
64708	0	Rv0060_(-)
64716	0	Rv0060_(-)
64800	0	Rv0060_(-)
64823	0	Rv0060_(-)
64914	0	Rv0060_(-)
64955	299	Rv0060_(-)
64986	3
65109	30	Rv0061_(-)
65125	173	Rv0061_(-)
65169	28	Rv0061_(-)
65226	105	Rv0061_(-)
65315	82	Rv0061_(-)
65323	155	Rv0061_(-)
65434	9
65500	227
65549	638
65551	338
65666	18	Rv0062_(celA1)
65692	380	Rv0062_(celA1)
65715	261	Rv0062_(celA1)
65758	0	Rv0062_(celA1)
65840	40	Rv0062_(celA1)
65933	27	Rv0062_(celA1)
65987	249	Rv0062_(celA1)
66035	64	Rv0062_(celA1)
66061	25	Rv0062_(celA1)
66065	331	Rv0062_(celA1)
66098	16	Rv0062_(celA1)
66233	9	Rv0062_(celA1)
66275	84	Rv0062_(celA1)
66364	14	Rv0062_(celA1)
66386	1	Rv0062_(celA1)
66410	0	Rv0062_(celA1)
66449	201	Rv0062_(celA1)
66511	91	Rv0062_(celA1)
66578	207	Rv0062_(celA1)
66652	0	Rv0062_(celA1)
66659	128	Rv0062_(celA1)
66692	167	Rv0062_(celA1)
66764	0
66787	0
67009	0	Rv0063_(-)
67071	37	Rv0063_(-)
67127	80	Rv0063_(-)
67136	5	Rv0063_(-)
67138	8	Rv0063_(-)
67156	0	Rv0063_(-)
67247	299	Rv0063_(-)
67290	230	Rv0063_(-)
67299	2	Rv0063_(-)
67316	1142	Rv0063_(-)
67364	487	Rv0063_(-)
67898	13	Rv0063_(-)
67916	73	Rv0063_(-)
67955	172	Rv0063_(-)
68150	133	Rv0063_(-)
68185	0	Rv0063_(-)
68222	4	Rv0063_(-)
68237	1	Rv0063_(-)
68246	81	Rv0063_(-)
68256	1	Rv0063_(-)
68276	79	Rv0063_(-)
68310	74	Rv0063_(-)
68321	424	Rv0063_(-)
68360	1	Rv0063_(-)
68377	701
68380	379
68387	1
68407	20
68444	0
68577	0
68594	0
68608	319
68726	0	Rv0064_(-)
68733	163	Rv0064_(-)
68737	64	Rv0064_(-)
68792	89	Rv0064_(-)
68861	51	Rv0064_(-)
68872	21	Rv0064_(-)
68894	0	Rv0064_(-)
69044	43	Rv0064_(-)
69085	0	Rv0064_(-)
69121	0	Rv0064_(-)
69170	0	Rv0064_(-)
69190	923	Rv0064_(-)
69281	10	Rv0064_(-)
69301	99	Rv0064_(-)
69316	11	Rv0064_(-)
69339	268	Rv0064_(-)
69367	0	Rv0064_(-)
69375	0	Rv0064_(-)
69422	0	Rv0064_(-)
69444	0	Rv0064_(-)
69589	1361	Rv0064_(-)
69591	23	Rv0064_(-)
69625	0	Rv0064_(-)
69652	16	Rv0064_(-)
69657	461	Rv0064_(-)
69661	127	Rv0064_(-)
69675	0	Rv0064_(-)
69744	391	Rv0064_(-)
69792	18	Rv0064_(-)
69806	31	Rv0064_(-)
69823	0	Rv0064_(-)
69850	61	Rv0064_(-)
69928	280	Rv0064_(-)
69999	51	Rv0064_(-)
70021	0	Rv0064_(-)
70028	52	Rv0064_(-)
70030	514	Rv0064_(-)
70099	456	Rv0064_(-)
70102	0	Rv0064_(-)
70135	26	Rv0064_(-)
70177	229	Rv0064_(-)
70198	640	Rv0064_(-)
70204	286	Rv0064_(-)
70206	0	Rv0064_(-)
70390	50	Rv0064_(-)
70435	61	Rv0064_(-)
70453	0	Rv0064_(-)
70459	0	Rv0064_(-)
70534	162	Rv0064_(-)
70542	410	Rv0064_(-)
70570	3	Rv0064_(-)
70583	0	Rv0064_(-)
70699	0	Rv0064_(-)
70728	0	Rv0064_(-)
70744	27	Rv0064_(-)
70821	0	Rv0064_(-)
70843	14	Rv0064_(-)
70909	266	Rv0064_(-)
70933	42	Rv0064_(-)
70963	39	Rv0064_(-)
70988	6	Rv0064_(-)
71098	0	Rv0064_(-)
71143	269	Rv0064_(-)
71158	12	Rv0064_(-)
71266	0	Rv0064_(-)
71300	119	Rv0064_(-)
71399	0	Rv0064_(-)
71519	7	Rv0064_(-)
71557	4	Rv0064_(-)
71571	14
71588	39
71594	9
71637	194
71679	998
71681	287
71834	23	Rv0065_(-)
71922	0	Rv0065_(-)
72031	266	Rv0065_(-)
72049	0	Rv0065_(-)
72076	224	Rv0065_(-)
72089	0	Rv0065_(-)
72109	83	Rv0065_(-)
72121	178	Rv0065_(-)
72255	3
72333	11	Rv0066c_(icd2)
72356	0	Rv0066c_(icd2)
72359	15	Rv0066c_(icd2)
72388	0	Rv0066c_(icd2)
72506	25	Rv0066c_(icd2)
72518	7	Rv0066c_(icd2)
72612	4	Rv0066c_(icd2)
72636	0	Rv0066c_(icd2)
72654	4	Rv0066c_(icd2)
72770	30	Rv0066c_(icd2)
72826	0	Rv0066c_(icd2)
72857	7	Rv0066c_(icd2)
72923	15	Rv0066c_(icd2)
72989	7	Rv0066c_(icd2)
73031	0	Rv0066c_(icd2)
73247	43	Rv0066c_(icd2)
73349	13	Rv0066c_(icd2)
73415	14	Rv0066c_(icd2)
73494	34	Rv0066c_(icd2)
73549	32	Rv0066c_(icd2)
73604	1	Rv0066c_(icd2)
73682	38	Rv0066c_(icd2)
73799	6	Rv0066c_(icd2)
73961	2	Rv0066c_(icd2)
73987	2	Rv0066c_(icd2)
74045	1	Rv0066c_(icd2)
74095	4	Rv0066c_(icd2)
74129	0	Rv0066c_(icd2)
74177	0	Rv0066c_(icd2)
74192	1	Rv0066c_(icd2)
74224	1	Rv0066c_(icd2)
74281	0	Rv0066c_(icd2)
74313	0	Rv0066c_(icd2)
74320	0	Rv0066c_(icd2)
74342	6	Rv0066c_(icd2)
74374	28	Rv0066c_(icd2)
74447	3	Rv0066c_(icd2)
74483	4	Rv0066c_(icd2)
74562	1
74572	20
74578	20
74696	3	Rv0067c_(oxiR)
74722	19	Rv0067c_(oxiR)
74749	59	Rv0067c_(oxiR)
74761	14	Rv0067c_(oxiR)
74908	14	Rv0067c_(oxiR)
75047	10	Rv0067c_(oxiR)
75049	25	Rv0067c_(oxiR)
75103	4	Rv0067c_(oxiR)
75128	4	Rv0067c_(oxiR)
75142	9	Rv0067c_(oxiR)
75156	0	Rv0067c_(oxiR)
75189	31	Rv0067c_(oxiR)
75203	74
75242	2
75244	50
75253	0
75275	0
75286	192
75500	302	Rv0068_(-)
75613	2223	Rv0068_(-)
75615	75	Rv0068_(-)
75808	0	Rv0068_(-)
75826	0	Rv0068_(-)
75862	158	Rv0068_(-)
75881	36	Rv0068_(-)
75983	85	Rv0068_(-)
76069	99	Rv0068_(-)
76097	140	Rv0068_(-)
76105	5	Rv0068_(-)
76198	12	Rv0068_(-)
76298	116	Rv0069c_(sdaA)
76715	1	Rv0069c_(sdaA)
76727	0	Rv0069c_(sdaA)
76889	71	Rv0069c_(sdaA)
77005	3	Rv0069c_(sdaA)
77055	9	Rv0069c_(sdaA)
77108	36	Rv0069c_(sdaA)
77192	38	Rv0069c_(sdaA)
77289	59	Rv0069c_(sdaA)
77385	133	Rv0069c_(sdaA)
77422	0	Rv0069c_(sdaA)
77530	422	Rv0069c_(sdaA)
77641	0	Rv0070c_(glyA2)
77650	25	Rv0070c_(glyA2)
77838	1	Rv0070c_(glyA2)
77925	14	Rv0070c_(glyA2)
77955	0	Rv0070c_(glyA2)
78293	204	Rv0070c_(glyA2)
78364	54	Rv0070c_(glyA2)
78442	1401	Rv0070c_(glyA2)
78463	54	Rv0070c_(glyA2)
78478	2	Rv0070c_(glyA2)
78567	177	Rv0070c_(glyA2)
78628	70	Rv0070c_(glyA2)
78662	242	Rv0070c_(glyA2)
78703	355	Rv0070c_(glyA2)
78706	429	Rv0070c_(glyA2)
78721	0	Rv0070c_(glyA2)
78733	65	Rv0070c_(glyA2)
78784	956	Rv0070c_(glyA2)
78921	9
79152	52
79256	40
79325	751
79365	4
79398	489
79427	27
79474	0
79485	0
79724	1524	Rv0071_(-)
79787	199	Rv0071_(-)
79825	10	Rv0071_(-)
79894	30	Rv0071_(-)
79917	1192	Rv0071_(-)
80115	273	Rv0071_(-)
80143	1	Rv0071_(-)
80149	0	Rv0071_(-)
80228	403
80352	113
80385	0
80426	231
80521	767
80551	65
80612	79
80787	945	Rv0072_(-)
80832	238	Rv0072_(-)
81165	608	Rv0072_(-)
81179	97	Rv0072_(-)
81196	26	Rv0072_(-)
81216	3952	Rv0072_(-)
81220	551	Rv0072_(-)
81245	192	Rv0072_(-)
81374	260	Rv0072_(-)
81396	303	Rv0072_(-)
81445	0	Rv0072_(-)
81462	12	Rv0072_(-)
81552	0	Rv0072_(-)
81566	560	Rv0072_(-)
81576	0	Rv0072_(-)
81610	149	Rv0072_(-)
81671	0	Rv0072_(-)
81712	482	Rv0073_(-)
81715	1080	Rv0073_(-)
81727	242	Rv0073_(-)
81735	141	Rv0073_(-)
81896	104	Rv0073_(-)
81919	100	Rv0073_(-)
81927	591	Rv0073_(-)
82004	30	Rv0073_(-)
82038	240	Rv0073_(-)
82361	121	Rv0073_(-)
82417	41	Rv0073_(-)
82504	5	Rv0073_(-)
82517	12	Rv0073_(-)
82585	111	Rv0073_(-)
82587	167	Rv0073_(-)
82666	123	Rv0073_(-)
82686	5
82765	35	Rv0074_(-)
82807	3	Rv0074_(-)
82826	10	Rv0074_(-)
82912	52	Rv0074_(-)
82996	23	Rv0074_(-)
83114	204	Rv0074_(-)
83141	31	Rv0074_(-)
83239	4	Rv0074_(-)
83326	25	Rv0074_(-)
83357	77	Rv0074_(-)
83403	2086	Rv0074_(-)
83409	335	Rv0074_(-)
83566	81	Rv0074_(-)
83585	354	Rv0074_(-)
83738	749	Rv0074_(-)
83846	39	Rv0074_(-)
83940	26	Rv0074_(-)
83946	326	Rv0074_(-)
83966	110	Rv0074_(-)
83981	30	Rv0074_(-)
83992	38
84065	62	Rv0075_(-)
84081	1580	Rv0075_(-)
84173	0	Rv0075_(-)
84233	96	Rv0075_(-)
84313	0	Rv0075_(-)
84353	368	Rv0075_(-)
84434	110	Rv0075_(-)
84493	270	Rv0075_(-)
84508	18	Rv0075_(-)
84520	0	Rv0075_(-)
84543	306	Rv0075_(-)
84559	0	Rv0075_(-)
84617	11	Rv0075_(-)
84742	3	Rv0075_(-)
84811	23	Rv0075_(-)
84833	11	Rv0075_(-)
84872	191	Rv0075_(-)
84918	687	Rv0075_(-)
84930	151	Rv0075_(-)
84952	241	Rv0075_(-)
84956	358	Rv0075_(-)
85010	90	Rv0075_(-)
85113	111	Rv0075_(-)
85135	8	Rv0075_(-)
85166	27	Rv0075_(-)
85178	64
85223	463	Rv0076c_(-)
85276	202	Rv0076c_(-)
85300	461	Rv0076c_(-)
85575	894
85637	107	Rv0077c_(-)
85720	4	Rv0077c_(-)
85873	0	Rv0077c_(-)
85915	0	Rv0077c_(-)
85976	70	Rv0077c_(-)
85986	17	Rv0077c_(-)
86103	51	Rv0077c_(-)
86135	3	Rv0077c_(-)
86272	0	Rv0077c_(-)
86280	152	Rv0077c_(-)
86359	722	Rv0077c_(-)
86378	384	Rv0077c_(-)
86429	39	Rv0077c_(-)
86436	79	Rv0077c_(-)
86448	46	Rv0077c_(-)
86486	0
86492	69
86509	0
86514	0
86527	1
86613	0	Rv0078_(-)
86621	0	Rv0078_(-)
86681	4	Rv0078_(-)
86698	0	Rv0078_(-)
86709	0	Rv0078_(-)
86835	15	Rv0078_(-)
86924	19	Rv0078_(-)
87124	32	Rv0078_(-)
87131	0	Rv0078_(-)
87276	74	Rv0078A_(-)
87288	179	Rv0078A_(-)
87309	18	Rv0078A_(-)
87343	0	Rv0078A_(-)
87433	233	Rv0078A_(-)
87586	0	Rv0078A_(-)
87605	124	Rv0078A_(-)
87615	81	Rv0078A_(-)
87631	63	Rv0078A_(-)
87774	360	Rv0078A_(-)
87875	389
87955	331
88015	60
88076	13
88232	1392	Rv0079_(-)
88280	23	Rv0079_(-)
88299	4	Rv0079_(-)
88427	17	Rv0079_(-)
88439	61	Rv0079_(-)
88454	10	Rv0079_(-)
88604	497	Rv0079_(-)
88631	236	Rv0079_(-)
88665	106	Rv0079_(-)
88681	536	Rv0079_(-)
88732	104	Rv0079_(-)
88778	137	Rv0079_(-)
88954	290	Rv0079_(-)
88963	290	Rv0079_(-)
89271	29	Rv0080_(-)
89370	30	Rv0080_(-)
89383	500	Rv0080_(-)
89471	243	Rv0080_(-)
89478	56	Rv0080_(-)
89516	431
89523	0
89549	0
89593	198	Rv0081_(-)
89747	238	Rv0081_(-)
89797	215	Rv0081_(-)
89817	0	Rv0081_(-)
89885	157	Rv0081_(-)
89917	292	Rv0081_(-)
89982	0	Rv0082_(-)
89994	0	Rv0082_(-)
90015	0	Rv0082_(-)
90101	57	Rv0082_(-)
90240	36	Rv0082_(-)
90290	177	Rv0082_(-)
90321	53	Rv0082_(-)
90497	301	Rv0083_(-)
90587	0	Rv0083_(-)
90607	305	Rv0083_(-)
90619	67	Rv0083_(-)
90811	70	Rv0083_(-)
90935	231	Rv0083_(-)
90939	263	Rv0083_(-)
91072	192	Rv0083_(-)
91165	24	Rv0083_(-)
91216	480	Rv0083_(-)
91281	0	Rv0083_(-)
91291	0	Rv0083_(-)
91353	23	Rv0083_(-)
91937	0	Rv0083_(-)
92035	156	Rv0083_(-)
92134	277	Rv0083_(-)
92136	175	Rv0083_(-)
92155	1	Rv0083_(-)
92194	205	Rv0083_(-)
92196	29	Rv0083_(-)
92269	5	Rv0083_(-)
92278	10	Rv0083_(-)
92294	62	Rv0083_(-)
92334	214	Rv0084_(hycD)
92338	780	Rv0084_(hycD)
92393	4	Rv0084_(hycD)
92407	8	Rv0084_(hycD)
92638	14	Rv0084_(hycD)
92816	0	Rv0084_(hycD)
92857	39	Rv0084_(hycD)
92973	0	Rv0084_(hycD)
93199	0	Rv0084_(hycD)
93294	33	Rv0085_(hycP)
93434	384	Rv0085_(hycP)
93603	58	Rv0085_(hycP)
93773	84	Rv0085_(hycP)
94215	147	Rv0086_(hycQ)
94244	38	Rv0086_(hycQ)
94256	372	Rv0086_(hycQ)
94269	8	Rv0086_(hycQ)
94345	0	Rv0086_(hycQ)
94428	92	Rv0086_(hycQ)
94472	9	Rv0086_(hycQ)
94485	17	Rv0086_(hycQ)
94538	0	Rv0086_(hycQ)
94564	45	Rv0086_(hycQ)
94611	0	Rv0086_(hycQ)
94776	13	Rv0086_(hycQ)
94872	84	Rv0086_(hycQ)
95042	0	Rv0086_(hycQ)
95410	40	Rv0086_(hycQ)
95445	0	Rv0087_(hycE)
95463	23	Rv0087_(hycE)
95549	12	Rv0087_(hycE)
95567	0	Rv0087_(hycE)
95594	0	Rv0087_(hycE)
95611	0	Rv0087_(hycE)
95636	1	Rv0087_(hycE)
95684	0	Rv0087_(hycE)
95727	0	Rv0087_(hycE)
95797	0	Rv0087_(hycE)
95840	4	Rv0087_(hycE)
96143	269	Rv0087_(hycE)
96188	1	Rv0087_(hycE)
96267	4	Rv0087_(hycE)
96319	0	Rv0087_(hycE)
96392	191	Rv0087_(hycE)
96458	420	Rv0087_(hycE)
96513	516	Rv0087_(hycE)
96566	47	Rv0087_(hycE)
96642	4	Rv0087_(hycE)
96647	0	Rv0087_(hycE)
96655	0	Rv0087_(hycE)
96688	0	Rv0087_(hycE)
96718	0	Rv0087_(hycE)
96872	14	Rv0087_(hycE)
96890	0	Rv0087_(hycE)
96912	8
96920	0
96936	0	Rv0088_(-)
96974	1	Rv0088_(-)
96980	22	Rv0088_(-)
97071	2	Rv0088_(-)
97102	67	Rv0088_(-)
97273	0	Rv0088_(-)
97285	0	Rv0088_(-)
97330	63	Rv0088_(-)
97335	0	Rv0088_(-)
97399	0	Rv0088_(-)
97470	83	Rv0088_(-)
97509	4	Rv0088_(-)
97581	60	Rv0088_(-)
97592	101	Rv0088_(-)
97623	21
97668	3
97688	2
97707	29
97718	0
97788	33	Rv0089_(-)
97823	1	Rv0089_(-)
97888	277	Rv0089_(-)
97893	262	Rv0089_(-)
98092	0	Rv0089_(-)
98152	111	Rv0089_(-)
98260	21	Rv0089_(-)
98297	0	Rv0089_(-)
98313	49	Rv0089_(-)
98330	95	Rv0089_(-)
98349	0	Rv0089_(-)
98379	1
98396	80
98437	1
98468	327
98552	2415	Rv0090_(-)
98613	37	Rv0090_(-)
98692	8	Rv0090_(-)
98709	73	Rv0090_(-)
98751	0	Rv0090_(-)
98818	50	Rv0090_(-)
98836	17	Rv0090_(-)
98963	158	Rv0090_(-)
99023	24	Rv0090_(-)
99137	690	Rv0090_(-)
99151	0	Rv0090_(-)
99188	282	Rv0090_(-)
99322	78
99343	160
99444	38
99546	62
99609	148
99638	0
99732	67	Rv0091_(mtn)
99791	0	Rv0091_(mtn)
99848	95	Rv0091_(mtn)
99940	636	Rv0091_(mtn)
100020	9	Rv0091_(mtn)
100068	0	Rv0091_(mtn)
100176	155	Rv0091_(mtn)
100179	30	Rv0091_(mtn)
100206	158	Rv0091_(mtn)
100256	0	Rv0091_(mtn)
100310	0	Rv0091_(mtn)
100459	303
100505	108
100517	659
100629	25	Rv0092_(ctpA)
100805	344	Rv0092_(ctpA)
100887	0	Rv0092_(ctpA)
100983	271	Rv0092_(ctpA)
101082	20	Rv0092_(ctpA)
101095	14	Rv0092_(ctpA)
101123	64	Rv0092_(ctpA)
101166	6	Rv0092_(ctpA)
101194	168	Rv0092_(ctpA)
101198	45	Rv0092_(ctpA)
101246	3	Rv0092_(ctpA)
101319	29	Rv0092_(ctpA)
101331	67	Rv0092_(ctpA)
101409	101	Rv0092_(ctpA)
101643	6	Rv0092_(ctpA)
101686	0	Rv0092_(ctpA)
101697	3	Rv0092_(ctpA)
101715	26	Rv0092_(ctpA)
101850	1	Rv0092_(ctpA)
101864	395	Rv0092_(ctpA)
102093	0	Rv0092_(ctpA)
102135	15	Rv0092_(ctpA)
102231	0	Rv0092_(ctpA)
102385	0	Rv0092_(ctpA)
102456	15	Rv0092_(ctpA)
102531	347	Rv0092_(ctpA)
102612	69	Rv0092_(ctpA)
102683	22	Rv0092_(ctpA)
102809	0	Rv0092_(ctpA)
102816	0	Rv0092_(ctpA),Rv0093c_(-)
102889	0	Rv0093c_(-)
103041	199	Rv0093c_(-)
103052	7	Rv0093c_(-)
103106	3	Rv0093c_(-)
103214	2	Rv0093c_(-)
103405	3	Rv0093c_(-)
103534	306	Rv0093c_(-)
103630	230	Rv0093c_(-)
103809	37	Rv0094c_(-)
103957	120	Rv0094c_(-)
104034	115	Rv0094c_(-)
104050	412	Rv0094c_(-)
104092	122	Rv0094c_(-)
104113	214	Rv0094c_(-)
104157	162	Rv0094c_(-)
104424	49	Rv0094c_(-)
104464	69	Rv0094c_(-)
104472	76	Rv0094c_(-)
104491	232	Rv0094c_(-)
104562	309	Rv0094c_(-)
104587	0	Rv0094c_(-)
104611	50	Rv0094c_(-)
104806	0	Rv0095c_(-)
104952	0	Rv0095c_(-)
105089	0	Rv0095c_(-)
105096	0	Rv0095c_(-)
105112	0	Rv0095c_(-)
105146	0	Rv0095c_(-)
105177	0	Rv0095c_(-)
105188	6	Rv0095c_(-)
105198	0	Rv0095c_(-)
105208	0	Rv0095c_(-)
105249	9
105259	46
105288	8
105319	3
105329	1296	Rv0096_(PPE1)
105331	810	Rv0096_(PPE1)
105416	489	Rv0096_(PPE1)
105426	11	Rv0096_(PPE1)
105507	310	Rv0096_(PPE1)
105528	111	Rv0096_(PPE1)
105586	56	Rv0096_(PPE1)
105603	23	Rv0096_(PPE1)
105732	833	Rv0096_(PPE1)
105774	10	Rv0096_(PPE1)
105808	23	Rv0096_(PPE1)
105863	212	Rv0096_(PPE1)
105871	0	Rv0096_(PPE1)
105877	33	Rv0096_(PPE1)
105908	7	Rv0096_(PPE1)
105933	0	Rv0096_(PPE1)
105939	0	Rv0096_(PPE1)
105982	0	Rv0096_(PPE1)
106017	0	Rv0096_(PPE1)
106032	171	Rv0096_(PPE1)
106038	37	Rv0096_(PPE1)
106041	165	Rv0096_(PPE1)
106050	1	Rv0096_(PPE1)
106105	0	Rv0096_(PPE1)
106154	28	Rv0096_(PPE1)
106323	647	Rv0096_(PPE1)
106355	38	Rv0096_(PPE1)
106367	107	Rv0096_(PPE1)
106483	41	Rv0096_(PPE1)
106491	2	Rv0096_(PPE1)
106535	1	Rv0096_(PPE1)
106601	0	Rv0096_(PPE1)
106667	443	Rv0096_(PPE1)
106688	108	Rv0096_(PPE1)
106742	75	Rv0097_(-)
106805	74	Rv0097_(-)
106807	75	Rv0097_(-)
106829	0	Rv0097_(-)
106836	11	Rv0097_(-)
106858	0	Rv0097_(-)
106906	0	Rv0097_(-)
106926	0	Rv0097_(-)
106929	29	Rv0097_(-)
106941	33	Rv0097_(-)
107024	3	Rv0097_(-)
107031	139	Rv0097_(-)
107033	345	Rv0097_(-)
107039	17	Rv0097_(-)
107106	181	Rv0097_(-)
107226	16	Rv0097_(-)
107245	313	Rv0097_(-)
107278	119	Rv0097_(-)
107288	46	Rv0097_(-)
107328	90	Rv0097_(-)
107436	1	Rv0097_(-)
107452	192	Rv0097_(-)
107456	205	Rv0097_(-)
107466	20	Rv0097_(-)
107553	1	Rv0097_(-)
107592	0	Rv0097_(-)
107696	266	Rv0098_(-)
107717	4	Rv0098_(-)
107735	117	Rv0098_(-)
107765	0	Rv0098_(-)
107795	45	Rv0098_(-)
107797	7	Rv0098_(-)
107858	0	Rv0098_(-)
107927	7	Rv0098_(-)
107947	94	Rv0098_(-)
108059	0	Rv0098_(-)
108129	0	Rv0098_(-)
108149	0	Rv0098_(-)
108179	0	Rv0099_(fadD10)
108197	4	Rv0099_(fadD10)
108272	421	Rv0099_(fadD10)
108285	0	Rv0099_(fadD10)
108344	0	Rv0099_(fadD10)
108356	7	Rv0099_(fadD10)
108393	7	Rv0099_(fadD10)
108565	0	Rv0099_(fadD10)
108586	11	Rv0099_(fadD10)
108596	0	Rv0099_(fadD10)
108692	0	Rv0099_(fadD10)
108718	47	Rv0099_(fadD10)
108807	46	Rv0099_(fadD10)
108850	106	Rv0099_(fadD10)
108854	251	Rv0099_(fadD10)
108899	0	Rv0099_(fadD10)
108952	70	Rv0099_(fadD10)
108976	0	Rv0099_(fadD10)
109024	0	Rv0099_(fadD10)
109032	4	Rv0099_(fadD10)
109070	0	Rv0099_(fadD10)
109079	0	Rv0099_(fadD10)
109104	65	Rv0099_(fadD10)
109197	56	Rv0099_(fadD10)
109215	155	Rv0099_(fadD10)
109226	0	Rv0099_(fadD10)
[truncated: 72,606 more rows]
