# Supplementary material for: Genetic determinants of Mycobacterium tuberculosis adaptation and drug efficacy during stationary phase growth
Source: Microbiol Spectr. 2025 Aug 12;13(9):e01096-25. doi: 10.1128/spectrum.01096-25 (PMC12403877; doi:10.1128/spectrum.01096-25)
Supplement: Table S2 — Gene essentiality. [file spectrum.01096-25-s0002.xlsx]

## Sheet: Table S2 Gene essentiality
Table S2：Essentiality catalog for all Mtb H37Rv ORFs determined by Hidden Markov Model.
#genes: ES=483, GD=195, NE=3092, GA=214, N/A=6
#key: ES=essential, GD=insertions cause growth-defect, NE=non-essential, GA=insertions confer growth-advantage, N/A=not analyzed (genes with 0 TA sites), ESD=essential domain.
#ORF	gene	annotation	TA sites	ES sites	GD sites	NE sites	GA sites	saturation	mean	call (this study)	call (DeJesus, et al.2017)
Rv0001	dnaA	chromosomal replication initiation protein	32	31	0	1	0	0.1562	28.2	ES	ES
Rv0002	dnaN	DNA polymerase III subunit beta	31	31	0	0	0	0.0968	1	ES	ES
Rv0003	recF	recombination protein F	35	12	0	23	0	0.4857	43.18	NE	NE
Rv0004	-	hypothetical protein Rv0004	8	7	0	1	0	0.125	115	ES	NE
Rv0005	gyrB	DNA gyrase subunit B	43	40	0	3	0	0.0698	87	ES	ES
Rv0006	gyrA	DNA gyrase subunit A	46	32	12	2	0	0.1087	93.6	ES	ES
Rv0007	-	POSSIBLE CONSERVED MEMBRANE PROTEIN	11	0	0	11	0	1	137.45	NE	NE
Rv0008c	-	POSSIBLE MEMBRANE PROTEIN	4	0	0	4	0	0.75	200.67	NE	NE
Rv0009	ppiA	PROBABLE IRON-REGULATED PEPTIDYL-PROLYL CIS-TRANS ISOMERASE A PPIA (PPIase A) (ROTAMASE A)	7	0	0	7	0	0.7143	77.4	NE	NE
Rv0010c	-	PROBABLE CONSERVED MEMBRANE PROTEIN	10	0	0	10	0	0.8	225.75	NE	NE
Rv0011c	-	putative septation inhibitor protein	3	0	0	3	0	0	0	NE	NE
Rv0012	-	PROBABLE CONSERVED MEMBRANE PROTEIN	16	0	0	16	0	0.875	344.57	NE	NE
Rv0013	trpG	para-aminobenzoate synthase component II	15	0	15	0	0	0.1333	4.5	GD	ES
Rv0014c	pknB	TRANSMEMBRANE SERINE/THREONINE-PROTEIN KINASE B PKNB (PROTEIN KINASE B) (STPK B)	25	0	25	0	0	0.12	1	GD	ES
Rv0015c	pknA	TRANSMEMBRANE SERINE/THREONINE-PROTEIN KINASE A PKNA (PROTEIN KINASE A) (STPK A)	16	0	16	0	0	0.1875	24.67	GD	ES
Rv0016c	pbpA	PROBABLE PENICILLIN-BINDING PROTEIN PBPA	37	0	5	32	0	0.7838	61.03	NE	NE
Rv0017c	rodA	PROBABLE CELL DIVISION PROTEIN RODA	27	0	0	27	0	0.8148	427.64	NE	NE
Rv0018c	ppp	POSSIBLE SERINE/THREONINE PHOSPHATASE PPP	25	11	0	14	0	0.56	152.07	NE	ESD
Rv0019c	-	hypothetical protein Rv0019c	13	2	0	11	0	0.9231	95.83	NE	NE
Rv0020c	TB39.8	hypothetical protein Rv0020c	52	43	0	9	0	0.1923	189.1	ES	ESD
Rv0021c	-	hypothetical protein Rv0021c	23	0	0	23	0	0.8696	282.4	NE	NE
Rv0022c	whiB5	PROBABLE TRANSCRIPTIONAL REGULATORY PROTEIN WHIB-LIKE WHIB5	8	0	0	8	0	0.875	262.86	NE	NE
Rv0023	-	POSSIBLE TRANSCRIPTIONAL REGULATORY PROTEIN	12	12	0	0	0	0.0833	2	ES	GD
Rv0024	-	PUTATIVE SECRETED PROTEIN P60-RELATED PROTEIN	13	0	0	13	0	0.8462	193	NE	NE
Rv0025	-	hypothetical protein Rv0025	8	0	0	8	0	0.875	59	NE	NE
Rv0026	-	hypothetical protein Rv0026	15	0	0	15	0	0.6667	113.1	NE	NE
Rv0027	-	hypothetical protein Rv0027	5	0	0	5	0	1	29.4	NE	NE
Rv0028	-	hypothetical protein Rv0028	5	0	0	5	0	1	311.4	NE	NE
Rv0029	-	hypothetical protein Rv0029	19	0	0	19	0	0.8947	198.53	NE	NE
Rv0030	-	hypothetical protein Rv0030	5	0	0	5	0	0.8	81.25	NE	NE
Rv0031	-	POSSIBLE REMNANT OF A TRANSPOSASE	1	0	0	1	0	1	24	NE	N/A
Rv0032	bioF2	POSSIBLE 8-AMINO-7-OXONONANOATE SYNTHASE BIOF2 (AONS) (8-AMINO-7-KETOPELARGONATE SYNTHASE) (7-KETO-8-AMINO-PELARGONIC ACID SYNTHETASE) (7-KAP SYNTHETASE) (L-ALANINE--PIMELYL CoA LIGASE)	57	0	16	25	16	0.6842	388.69	NE	NE
Rv0033	acpA	PROBABLE ACYL CARRIER PROTEIN ACPA (ACP)	3	0	0	3	0	1	202.67	NE	NE
Rv0034	-	hypothetical protein Rv0034	5	0	0	5	0	0.8	172.5	NE	NE
Rv0035	fadD34	PROBABLE FATTY-ACID-CoA LIGASE FADD34 (FATTY-ACID-CoA SYNTHETASE) (FATTY-ACID-CoA SYNTHASE)	25	0	0	25	0	0.96	271.38	NE	NE
Rv0036c	-	hypothetical protein Rv0036c	4	0	0	4	0	1	42.5	NE	NE
Rv0037c	-	PROBABLE CONSERVED INTEGRAL MEMBRANE PROTEIN	21	0	0	21	0	0.8571	286	NE	NE
Rv0038	-	hypothetical protein Rv0038	8	0	0	8	0	1	173.12	NE	NE
Rv0039c	-	POSSIBLE CONSERVED TRANSMEMBRANE PROTEIN	4	0	0	4	0	1	128.25	NE	NE
Rv0040c	mtc28	SECRETED PROLINE RICH PROTEIN MTC28 (PROLINE RICH 28 KDA ANTIGEN)	10	0	0	10	0	0.8	122.88	NE	NE
Rv0041	leuS	leucyl-tRNA synthetase	73	72	0	1	0	0.0685	11	ES	ES
Rv0042c	-	POSSIBLE TRANSCRIPTIONAL REGULATORY PROTEIN (PROBABLY MARR-FAMILY)	5	0	0	5	0	0.6	70.33	NE	NE
Rv0043c	-	PROBABLE TRANSCRIPTIONAL REGULATORY PROTEIN (PROBABLY GNTR-FAMILY)	11	0	0	11	0	0.9091	224.1	NE	NE
Rv0044c	-	POSSIBLE OXIDOREDUCTASE	20	0	0	20	0	0.9	237.39	NE	NE
Rv0045c	-	POSSIBLE HYDROLASE	7	0	0	7	0	0.7143	198.6	NE	NE
Rv0046c	ino1	MYO-INOSITOL-1-PHOSPHATE SYNTHASE INO1 (Inositol 1-phosphate synthetase) (D-glucose 6-phosphate cycloaldolase) (Glucose 6-phosphate cyclase) (Glucocycloaldolase)	17	17	0	0	0	0	0	ES	ES
Rv0047c	-	hypothetical protein Rv0047c	8	0	0	8	0	0.5	108.25	NE	NE
Rv0048c	-	POSSIBLE MEMBRANE PROTEIN	16	0	0	16	0	0.8125	466.38	NE	NE
Rv0049	-	hypothetical protein Rv0049	9	0	2	7	0	0.6667	183.5	NE	NE
Rv0050	ponA1	PROBABLE BIFUNCTIONAL PENICILLIN-BINDING PROTEIN 1A/1B PONA1 (MUREIN POLYMERASE) (PBP1): PENICILLIN-INSENSITIVE TRANSGLYCOSYLASE (PEPTIDOGLYCAN TGASE) + PENICILLIN-SENSITIVE TRANSPEPTIDASE (DD-TRANSPEPTIDASE)	37	0	13	24	0	0.5946	24.05	NE	NE
Rv0051	-	PROBABLE CONSERVED TRANSMEMBRANE PROTEIN	34	0	0	34	0	0.6765	57.09	NE	NE
Rv0052	-	hypothetical protein Rv0052	7	0	0	7	0	0.8571	339.17	NE	NE
Rv0053	rpsF	30S ribosomal protein S6	7	0	0	7	0	0.4286	9.33	NE	ES
Rv0054	ssb	single-strand DNA-binding protein	5	5	0	0	0	0	0	ES	ES
Rv0055	rpsR	30S ribosomal protein S18	5	3	0	2	0	0.2	119	ES	ES
Rv0056	rplI	50S ribosomal protein L9	8	0	0	8	0	1	111.38	NE	NE
Rv0057	-	hypothetical protein Rv0057	16	2	0	14	0	0.625	96.6	NE	NE
Rv0058	dnaB	replicative DNA helicase	39	39	0	0	0	0	0	ES	ES
Rv0059	-	hypothetical protein Rv0059	21	0	0	0	21	1	348.95	GA	GA
Rv0060	-	hypothetical protein Rv0060	23	22	0	1	0	0.087	150.5	ES	ES
Rv0061	-	hypothetical protein Rv0061	6	0	0	6	0	1	95.5	NE	N/A
Rv0062	celA1	POSSIBLE CELLULASE CELA1 (ENDOGLUCANASE) (ENDO-1,4-BETA-GLUCANASE) (FI-CMCASE) (CARBOXYMETHYL CELLULASE)	22	0	0	22	0	0.8636	121.74	NE	NE
Rv0063	-	POSSIBLE OXIDOREDUCTASE	24	0	0	24	0	0.875	159.33	NE	NE
Rv0064	-	hypothetical protein Rv0064	69	0	0	69	0	0.6522	183.47	NE	NE
Rv0065	-	hypothetical protein Rv0065	8	0	0	8	0	0.625	154.8	NE	NE
Rv0066c	icd2	PROBABLE ISOCITRATE DEHYDROGENASE	38	0	16	22	0	0.7368	12.79	NE	NE
Rv0067c	oxiR	POSSIBLE TRANSCRIPTIONAL REGULATORY PROTEIN (POSSIBLY TETR-FAMILY)	12	0	0	12	0	0.9167	17.45	NE	NE
Rv0068	-	short chain dehydrogenase	12	0	0	12	0	0.8333	313.5	NE	NE
Rv0069c	sdaA	PROBABLE L-SERINE DEHYDRATASE SDAA (L-SERINE DEAMINASE) (SDH) (L-SD)	12	0	0	12	0	0.8333	88.8	NE	NE
Rv0070c	glyA2	PROBABLE SERINE HYDROXYMETHYLTRANSFERASE GLYA2 (SERINE METHYLASE 2) (SHMT 2)	18	0	0	18	0	0.8333	269.93	NE	NE
Rv0071	-	POSSIBLE MATURASE	8	0	0	8	0	0.875	461.29	NE	NE
Rv0072	-	PROBABLE GLUTAMINE-TRANSPORT TRANSMEMBRANE PROTEIN ABC TRANSPORTER	17	0	0	17	0	0.7647	607.15	NE	NE
Rv0073	-	PROBABLE GLUTAMINE-TRANSPORT ATP-BINDING PROTEIN ABC TRANSPORTER	16	0	0	16	0	1	224.38	NE	NE
Rv0074	-	hypothetical protein Rv0074	20	0	0	20	0	1	230	NE	NE
Rv0075	-	PROBABLE AMINOTRANSFERASE	25	0	0	25	0	0.84	224.86	NE	NE
Rv0076c	-	PROBABLE MEMBRANE PROTEIN	3	0	0	3	0	1	375.33	NE	NE
Rv0077c	-	PROBABLE OXIDOREDUCTASE	15	0	0	15	0	0.8	139.5	NE	NE
Rv0078	-	PROBABLE TRANSCRIPTIONAL REGULATORY PROTEIN	9	0	0	9	0	0.4444	17.5	NE	NE
Rv0078A	-	hypothetical protein Rv0078A	10	0	0	10	0	0.8	141.5	NE	NE
Rv0079	-	hypothetical protein Rv0079	14	0	0	14	0	1	264.5	NE	NE
Rv0080	-	hypothetical protein Rv0080	5	0	0	5	0	1	171.6	NE	NE
Rv0081	-	PROBABLE TRANSCRIPTIONAL REGULATORY PROTEIN	6	0	0	6	0	0.8333	220	NE	NE
Rv0082	-	PROBABLE OXIDOREDUCTASE	7	0	0	7	0	0.5714	80.75	NE	NE
Rv0083	-	PROBABLE OXIDOREDUCTASE	23	0	0	23	0	0.8261	151.37	NE	NE
Rv0084	hycD	POSSIBLE FORMATE HYDROGENLYASE HYCD (FHL)	9	0	0	9	0	0.6667	176.5	NE	NE
Rv0085	hycP	POSSIBLE HYDROGENASE HYCP	4	0	0	4	0	1	139.75	NE	NE
Rv0086	hycQ	POSSIBLE HYDROGENASE HYCQ	15	0	0	15	0	0.7333	78.64	NE	NE
Rv0087	hycE	POSSIBLE FORMATE HYDROGENASE HYCE (FHL)	26	0	0	26	0	0.5	115.85	NE	NE
Rv0088	-	hypothetical protein Rv0088	14	0	0	14	0	0.6429	44.78	NE	NE
Rv0089	-	POSSIBLE METHYLTRANSFERASE/METHYLASE	11	0	0	11	0	0.7273	106.12	NE	NE
Rv0090	-	POSSIBLE MEMBRANE PROTEIN	12	0	0	12	0	0.8333	375.4	NE	NE
Rv0091	mtn	PROBABLE BIFUNCTIONAL MTA/SAH NUCLEOSIDASE MTN: 5'-METHYLTHIOADENOSINE NUCLEOSIDASE (METHYLTHIOADENOSINE METHYLTHIORIBOHYDROLASE) + S-ADENOSYLHOMOCYSTEINE NUCLEOSIDASE (S-ADENOSYL-L-HOMOCYSTEINE HOMOCYSTEINYLRIBOHYDROLASE)	11	0	0	11	0	0.6364	164.29	NE	NE
Rv0092	ctpA	PROBABLE CATION TRANSPORTER P-TYPE ATPASE A CTPA	30	0	0	30	0	0.7667	89.39	NE	NE
Rv0093c	-	PROBABLE CONSERVED MEMBRANE PROTEIN	9	0	0	9	0	0.7778	107.14	NE	NE
Rv0094c	-	hypothetical protein Rv0094c	14	0	0	14	0	0.9286	151.31	NE	NE
Rv0095c	-	hypothetical protein Rv0095c	10	0	0	10	0	0.1	6	NE	NE
Rv0096	PPE1	PPE FAMILY PROTEIN	34	0	0	34	0	0.7941	222.7	NE	NE
Rv0097	-	POSSIBLE OXIDOREDUCTASE	26	0	0	26	0	0.8077	94.52	NE	NE
Rv0098	-	hypothetical protein Rv0098	12	0	0	12	0	0.5833	77.14	NE	NE
Rv0099	fadD10	acyl-CoA synthetase	32	0	0	32	0	0.625	84	NE	NE
Rv0100	-	hypothetical protein Rv0100	4	0	0	4	0	1	82.5	NE	NE
Rv0101	nrp	PROBABLE PEPTIDE SYNTHETASE NRP (PEPTIDE SYNTHASE)	123	0	0	123	0	0.7561	118.62	NE	NE
Rv0102	-	PROBABLE CONSERVED INTEGRAL MEMBRANE PROTEIN	42	42	0	0	0	0	0	ES	ES
Rv0103c	ctpB	PROBABLE CATION-TRANSPORTER P-TYPE ATPASE B CTPB	31	0	0	31	0	0.8065	238.68	NE	NE
Rv0104	-	hypothetical protein Rv0104	28	0	0	28	0	0.8571	275.54	NE	NE
Rv0105c	rpmB	50S ribosomal protein L28	5	0	0	5	0	0.8	231.75	NE	NE
Rv0106	-	hypothetical protein Rv0106	12	0	0	12	0	0.75	96.89	NE	NE
Rv0107c	ctpI	PROBABLE CATION-TRANSPORTER ATPASE I CTPI	66	0	0	66	0	0.7121	153.26	NE	NE
Rv0108c	-	hypothetical protein Rv0108c	2	0	0	2	0	1	243	NE	NE
Rv0109	PE_PGRS1	PE-PGRS FAMILY PROTEIN	28	0	0	28	0	0.6071	72.71	NE	NE
Rv0110	-	PROBABLE CONSERVED INTEGRAL MEMBRANE PROTEIN	13	0	0	13	0	1	338.38	NE	NE
Rv0111	-	POSSIBLE TRANSMEMBRANE ACYLTRANSFERASE	43	0	0	43	0	0.7907	154.65	NE	NE
Rv0112	gca	POSSIBLE GDP-MANNOSE 4,6-DEHYDRATASE GCA (GDP-D-MANNOSE DEHYDRATASE)	31	0	0	31	0	0.5484	58.06	NE	NE
Rv0113	gmhA	PROBABLE SEDOHEPTULOSE-7-PHOSPHATE ISOMERASE GMHA (PHOSPHOHEPTOSE ISOMERASE)	13	0	0	13	0	0.6923	18.44	NE	NE
Rv0114	gmhB	POSSIBLE D-ALPHA,BETA-D-HEPTOSE-1,7-BIPHOSPHATE PHOSPHATASE GMHB (D-GLYCERO-D-MANNO-HEPTOSE 7-PHOSPHATE KINASE)	10	0	0	10	0	0.9	147.33	NE	NE
Rv0115	hddA	POSSIBLE D-ALPHA-D-HEPTOSE-7-PHOSPHATE KINASE HDDA	18	0	0	18	0	0.9444	228.71	NE	NE
Rv0116c	-	POSSIBLE CONSERVED MEMBRANE PROTEIN	18	0	0	18	0	0.9444	225.35	NE	NE
Rv0117	oxyS	OXIDATIVE STRESS RESPONSE REGULATORY PROTEIN OXYS	17	0	0	17	0	0.5882	155.7	NE	NE
Rv0118c	oxcA	putative oxalyl-CoA decarboxylase	26	0	0	26	0	0.6538	124.47	NE	NE
Rv0119	fadD7	acyl-CoA synthetase	14	0	14	0	0	0.4286	15.83	GD	NE
Rv0120c	fusA2	elongation factor G	28	0	7	21	0	0.5357	116.07	NE	NE
Rv0121c	-	hypothetical protein Rv0121c	10	0	0	10	0	0.6	240.17	NE	NE
Rv0122	-	hypothetical protein Rv0122	9	0	0	9	0	0.6667	118	NE	NE
Rv0123	-	hypothetical protein Rv0123	9	0	0	9	0	0.5556	152	NE	NE
Rv0124	PE_PGRS2	PE-PGRS FAMILY PROTEIN	14	0	0	14	0	0.7143	137.3	NE	NE
Rv0125	pepA	PROBABLE SERINE PROTEASE PEPA (SERINE PROTEINASE) (MTB32A)	10	0	0	10	0	1	162.1	NE	NE
Rv0126	treS	TREHALOSE SYNTHASE TRES	31	0	31	0	0	0.1935	4.33	GD	NE
Rv0127	-	hypothetical protein Rv0127	30	0	29	1	0	0.2333	155.29	GD	NE
Rv0128	-	PROBABLE CONSERVED TRANSMEMBRANE PROTEIN	20	0	0	20	0	0.9	303.67	NE	NE
Rv0129c	fbpC	SECRETED ANTIGEN 85-C FBPC (85C) (ANTIGEN 85 COMPLEX C) (AG58C) (MYCOLYL TRANSFERASE 85C) (FIBRONECTIN-BINDING PROTEIN C)	28	0	0	28	0	0.8571	305.54	NE	NE
Rv0130	-	hypothetical protein Rv0130	4	0	0	4	0	1	64	NE	NE
Rv0131c	fadE1	PROBABLE ACYL-CoA DEHYDROGENASE FADE1	18	0	0	18	0	0.7778	101.57	NE	NE
Rv0132c	fgd2	PUTATIVE F420-DEPENDENT GLUCOSE-6-PHOSPHATE DEHYDROGENASE FGD2	15	0	0	15	0	0.9333	228.29	NE	NE
Rv0133	-	PROBABLE ACETYLTRANSFERASE	8	0	0	8	0	0.75	567.5	NE	NE
Rv0134	ephF	POSSIBLE EPOXIDE HYDROLASE EPHF (EPOXIDE HYDRATASE) (ARENE-OXIDE HYDRATASE)	12	0	0	12	0	1	258.33	NE	NE
Rv0135c	-	POSSIBLE TRANSCRIPTIONAL REGULATORY PROTEIN	12	0	0	12	0	0.6667	302.12	NE	NE
Rv0136	cyp138	PROBABLE CYTOCHROME P450 138 CYP138	23	0	0	23	0	0.9565	179.64	NE	NE
Rv0137c	msrA	methionine sulfoxide reductase A	11	0	0	11	0	0.9091	118.8	NE	NE
Rv0138	-	hypothetical protein Rv0138	7	0	0	7	0	1	565	NE	GA
Rv0139	-	POSSIBLE OXIDOREDUCTASE	12	0	0	12	0	0.9167	310.27	NE	GA
Rv0140	-	hypothetical protein Rv0140	16	0	0	16	0	0.75	241.25	NE	NE
Rv0141c	-	hypothetical protein Rv0141c	9	0	0	9	0	0.6667	450.17	NE	NE
Rv0142	-	hypothetical protein Rv0142	7	0	0	7	0	0.8571	196.33	NE	NE
Rv0143c	-	PROBABLE CONSERVED TRANSMEMBRANE PROTEIN	28	0	0	28	0	0.8214	193.48	NE	NE
Rv0144	-	PROBABLE TRANSCRIPTIONAL REGULATORY PROTEIN (POSSIBLY TETR-FAMILY)	14	0	0	2	12	1	544.29	GA	NE
Rv0145	-	hypothetical protein Rv0145	15	0	0	0	15	0.8667	273.15	GA	NE
Rv0146	-	hypothetical protein Rv0146	17	0	0	0	17	0.9412	424.19	GA	GA
Rv0147	-	PROBABLE ALDEHYDE DEHYDROGENASE (NAD+) DEPENDENT	26	0	0	0	26	0.9231	543.79	GA	GA
Rv0148	-	PROBABLE SHORT-CHAIN TYPE DEHYDROGENASE/REDUCTASE	17	0	0	0	17	1	346.82	GA	GA
Rv0149	-	POSSIBLE QUINONE OXIDOREDUCTASE (NADPH:QUINONE OXIDOREDUCTASE) (ZETA-CRYSTALLIN)	22	0	0	0	22	0.8182	210.61	GA	GA
Rv0150c	-	hypothetical protein Rv0150c	5	0	0	0	5	0.6	99	GA	GA
Rv0151c	PE1	PE FAMILY PROTEIN	44	0	0	0	44	0.8636	404.97	GA	GA
Rv0152c	PE2	PE FAMILY PROTEIN	40	0	0	0	40	0.95	294.05	GA	GA
Rv0153c	ptbB	PHOSPHOTYROSINE PROTEIN PHOSPHATASE PTPB (PROTEIN-TYROSINE-PHOSPHATASE) (PTPase)	11	0	0	0	11	0.9091	248.7	GA	NE
Rv0154c	fadE2	PROBABLE ACYL-CoA DEHYDROGENASE FADE2	12	0	0	0	12	0.8333	340.4	GA	NE
Rv0155	pntAa	PROBABLE NAD(P) TRANSHYDROGENASE (SUBUNIT ALPHA) PNTAA	11	0	0	0	11	1	312.18	GA	NE
Rv0156	pntAb	PROBABLE NAD(P) TRANSHYDROGENASE (SUBUNIT ALPHA) PNTAB	1	0	0	0	1	1	1355	GA	N/A
Rv0157	pntB	PROBABLE NAD(P) TRANSHYDROGENASE (SUBUNIT BETA) PNTB	15	0	0	0	15	0.9333	549.29	GA	NE
Rv0158	-	PROBABLE TRANSCRIPTIONAL REGULATORY PROTEIN (POSSIBLY TETR-FAMILY)	16	0	0	0	16	0.9375	251.13	GA	GA
Rv0159c	PE3	PE FAMILY PROTEIN	50	0	0	0	50	0.94	441.4	GA	GA
Rv0160c	PE4	PE FAMILY PROTEIN	42	0	0	14	28	0.8571	436.81	GA	GA
Rv0161	-	POSSIBLE OXIDOREDUCTASE	19	0	0	19	0	0.6316	146.33	NE	NE
Rv0162c	adhE1	PROBABLE ZINC-TYPE ALCOHOL DEHYDROGENASE (E SUBUNIT) ADHE	17	0	0	17	0	0.8824	220.13	NE	NE
Rv0163	-	hypothetical protein Rv0163	11	0	0	11	0	1	289.45	NE	NE
Rv0164	TB18.5	hypothetical protein Rv0164	9	0	0	9	0	0.2222	1612	NE	ES
Rv0165c	-	POSSIBLE TRANSCRIPTIONAL REGULATORY PROTEIN (PROBABLY GNTR-FAMILY)	8	0	0	8	0	0.875	385.43	NE	NE
Rv0166	fadD5	acyl-CoA synthetase	28	0	0	28	0	0.8571	178.42	NE	NE
Rv0167	yrbE1A	CONSERVED HYPOTHETICAL INTEGRAL MEMBRANE PROTEIN YRBE1A	7	0	0	7	0	0.8571	45.67	NE	NE
Rv0168	yrbE1B	CONSERVED HYPOTHETICAL INTEGRAL MEMBRANE PROTEIN YRBE1B	15	0	0	15	0	0.8667	91.85	NE	NE
Rv0169	mce1A	MCE-FAMILY PROTEIN MCE1A	39	0	0	39	0	0.8205	216.38	NE	NE
Rv0170	mce1B	MCE-FAMILY PROTEIN MCE1B	18	0	0	18	0	0.8889	96	NE	NE
Rv0171	mce1C	MCE-FAMILY PROTEIN MCE1C	25	0	0	25	0	0.96	197.79	NE	NE
Rv0172	mce1D	MCE-FAMILY PROTEIN MCE1D	33	0	0	33	0	0.8485	218.54	NE	NE
Rv0173	lprK	POSSIBLE MCE-FAMILY LIPOPROTEIN LPRK (MCE-FAMILY LIPOPROTEIN MCE1E)	16	0	0	16	0	0.9375	131.2	NE	NE
Rv0174	mce1F	MCE-FAMILY PROTEIN MCE1F	31	0	0	31	0	0.9032	156.18	NE	NE
Rv0175	-	PROBABLE CONSERVED MCE ASSOCIATED MEMBRANE PROTEIN	9	0	0	9	0	0.8889	120.38	NE	NE
Rv0176	-	PROBABLE CONSERVED MCE ASSOCIATED TRANSMEMBRANE PROTEIN	15	0	0	15	0	0.8	108.67	NE	NE
Rv0177	-	PROBABLE CONSERVED MCE ASSOCIATED PROTEIN	12	0	0	12	0	0.9167	198.91	NE	NE
Rv0178	-	PROBABLE CONSERVED MCE ASSOCIATED MEMBRANE PROTEIN	12	0	0	12	0	0.9167	60.09	NE	NE
Rv0179c	lprO	POSSIBLE LIPOPROTEIN LPRO	23	0	0	23	0	0.913	246.62	NE	NE
Rv0180c	-	PROBABLE CONSERVED TRANSMEMBRANE PROTEIN	29	0	0	29	0	0.931	164.56	NE	NE
Rv0181c	-	hypothetical protein Rv0181c	16	0	0	16	0	0.8125	254.92	NE	NE
Rv0182c	sigG	RNA polymerase factor sigma-70	21	0	0	21	0	0.9048	384.47	NE	NE
Rv0183	-	POSSIBLE LYSOPHOSPHOLIPASE	16	0	0	16	0	0.9375	164.73	NE	NE
Rv0184	-	hypothetical protein Rv0184	11	0	0	11	0	0.7273	143.88	NE	NE
Rv0185	-	hypothetical protein Rv0185	10	0	0	10	0	0.7	50.43	NE	NE
Rv0186	bglS	PROBABLE BETA-GLUCOSIDASE BGLS (GENTIOBIASE) (CELLOBIASE) (BETA-D-GLUCOSIDE GLUCOHYDROLASE)	34	0	0	34	0	0.7647	181.35	NE	NE
Rv0187	-	PROBABLE O-METHYLTRANSFERASE	8	0	0	8	0	0.625	109.2	NE	NE
Rv0188	-	PROBABLE CONSERVED TRANSMEMBRANE PROTEIN	11	0	0	11	0	0.9091	152.4	NE	NE
Rv0189c	ilvD	dihydroxy-acid dehydratase	23	23	0	0	0	0.0435	1	ES	ES
Rv0190	-	hypothetical protein Rv0190	3	0	0	0	3	1	375.67	GA	GA
Rv0191	-	PROBABLE CONSERVED INTEGRAL MEMBRANE PROTEIN	20	0	0	0	20	0.8	365.5	GA	GA
Rv0192	-	hypothetical protein Rv0192	14	0	0	0	14	0.9286	471.54	GA	GA
Rv0192A	-	CONSERVED SECRETED PROTEIN	3	0	0	0	3	0.6667	491	GA	GA
Rv0193c	-	hypothetical protein Rv0193c	35	0	0	0	35	0.9143	293.88	GA	GA
Rv0194	-	PROBABLE DRUGS-TRANSPORT TRANSMEMBRANE ATP-BINDING PROTEIN ABC TRANSPORTER	56	0	0	5	51	0.9286	458.62	GA	GA
Rv0195	-	POSSIBLE TWO COMPONENT TRANSCRIPTIONAL REGULATORY PROTEIN (PROBABLY LUXR-FAMILY)	6	0	0	6	0	1	288	NE	GA
Rv0196	-	POSSIBLE TRANSCRIPTIONAL REGULATORY PROTEIN	7	0	0	7	0	0.8571	168.67	NE	NE
Rv0197	-	POSSIBLE OXIDOREDUCTASE	34	0	0	34	0	0.8529	129.28	NE	NE
Rv0198c	-	PROBABLE ZINC METALLOPROTEASE	43	0	0	43	0	0.6047	182.08	NE	NE
Rv0199	-	PROBABLE CONSERVED MEMBRANE PROTEIN	12	0	0	12	0	0.75	205.78	NE	NE
Rv0200	-	POSSIBLE CONSERVED TRANSMEMBRANE PROTEIN	8	0	0	8	0	0.75	139.17	NE	NE
Rv0201c	-	hypothetical protein Rv0201c	9	0	0	9	0	1	585.33	NE	NE
Rv0202c	mmpL11	PROBABLE CONSERVED TRANSMEMBRANE TRANSPORT PROTEIN MMPL11	39	0	0	39	0	0.8462	162.3	NE	NE
Rv0203	-	POSSIBLE EXPORTED PROTEIN	4	0	0	4	0	1	155	NE	NE
Rv0204c	-	PROBABLE CONSERVED TRANSMEMBRANE PROTEIN	20	0	19	1	0	0.6	11	GD	NE
Rv0205	-	PROBABLE CONSERVED TRANSMEMBRANE PROTEIN	13	0	0	13	0	1	201.62	NE	NE
Rv0206c	mmpL3	POSSIBLE CONSERVED TRANSMEMBRANE TRANSPORT PROTEIN MMPL3	35	31	0	4	0	0.1429	81	ES	ESD
Rv0207c	-	hypothetical protein Rv0207c	9	0	0	9	0	0.7778	83.71	NE	NE
Rv0208c	trmB	tRNA (guanine-N(7))-methyltransferase	12	0	0	12	0	0.5833	44.86	NE	NE
Rv0209	-	hypothetical protein Rv0209	15	0	0	15	0	0.6667	270	NE	NE
Rv0210	-	hypothetical protein Rv0210	13	0	0	13	0	0.8462	216.55	NE	NE
Rv0211	pckA	phosphoenolpyruvate carboxykinase	25	0	0	0	25	0.88	4127.5	GA	NE
Rv0212c	nadR	POSSIBLE TRANSCRIPTIONAL REGULATORY PROTEIN NADR (PROBABLY ASNC-FAMILY)	7	0	0	0	7	0.8571	369.83	GA	NE
Rv0213c	-	POSSIBLE METHYLTRANSFERASE (METHYLASE)	31	0	0	25	6	1	261.94	NE	NE
Rv0214	fadD4	acyl-CoA synthetase	34	0	0	34	0	0.7647	217.12	NE	NE
Rv0215c	fadE3	PROBABLE ACYL-CoA DEHYDROGENASE FADE3	18	0	0	18	0	0.8333	178.07	NE	NE
Rv0216	-	hypothetical protein Rv0216	24	0	0	24	0	0.5417	78.85	NE	NE
Rv0217c	lipW	POSSIBLE ESTERASE LIPW	22	0	0	22	0	0.9091	168.1	NE	NE
Rv0218	-	PROBABLE CONSERVED TRANSMEMBRANE PROTEIN	19	0	0	19	0	0.7368	163.14	NE	NE
Rv0219	-	PROBABLE CONSERVED TRANSMEMBRANE PROTEIN	12	0	0	12	0	0.6667	90.25	NE	NE
Rv0220	lipC	PROBABLE ESTERASE LIPC	25	0	0	25	0	0.68	125.41	NE	NE
Rv0221	-	hypothetical protein Rv0221	28	0	0	28	0	0.8571	180.96	NE	NE
Rv0222	echA1	enoyl-CoA hydratase	9	0	0	9	0	0.6667	281.67	NE	NE
Rv0223c	-	PROBABLE ALDEHYDE DEHYDROGENASE	26	0	0	26	0	0.7692	104.5	NE	NE
Rv0224c	-	POSSIBLE METHYLTRANSFERASE (METHYLASE)	16	16	0	0	0	0	0	ES	ES
Rv0225	-	POSSIBLE CONSERVED PROTEIN	20	20	0	0	0	0	0	ES	ES
Rv0226c	-	PROBABLE CONSERVED TRANSMEMBRANE PROTEIN	30	28	0	0	2	0.0667	384.5	ES	ES
Rv0227c	-	PROBABLE CONSERVED MEMBRANE PROTEIN	24	24	0	0	0	0	0	ES	ES
Rv0228	-	PROBABLE INTEGRAL MEMBRANE ACYLTRANSFERASE	14	13	0	1	0	0.1429	20	ES	ES
Rv0229c	-	POSSIBLE CONSERVED MEMBRANE PROTEIN	17	0	0	17	0	0.7647	321.31	NE	NE
Rv0230c	php	PROBABLE PHOSPHOTRIESTERASE PHP (PARATHION HYDROLASE) (PTE) (ARYLDIALKYLPHOSPHATASE) (PARAOXONASE) (A-ESTERASE) (ARYLTRIPHOSPHATASE) (PARAOXON HYDROLASE)	16	0	0	16	0	0.875	321.43	NE	GA
Rv0231	fadE4	PROBABLE ACYL-CoA DEHYDROGENASE FADE4	37	0	0	37	0	1	347.43	NE	GA
Rv0232	-	PROBABLE TRANSCRIPTIONAL REGULATORY PROTEIN (PROBABLY TETR/ACRR-FAMILY)	9	0	0	9	0	1	478.22	NE	GA
Rv0233	nrdB	ribonucleotide-diphosphate reductase subunit beta	12	0	0	12	0	1	289.33	NE	NE
Rv0234c	gabD1	succinic semialdehyde dehydrogenase	24	0	0	24	0	0.6667	161.06	NE	NE
Rv0235c	-	PROBABLE CONSERVED TRANSMEMBRANE PROTEIN	27	0	0	27	0	0.6296	88.06	NE	NE
Rv0236c	-	PROBABLE CONSERVED TRANSMEMBRANE PROTEIN	40	39	0	1	0	0.05	186	ES	ES
Rv0236A	-	SMALL SECRETED PROTEIN	4	0	0	4	0	0.5	29	NE	NE
Rv0237	lpqI	PROBABLE CONSERVED LIPOPROTEIN LPQI	14	0	0	14	0	0.5	513	NE	NE
Rv0238	-	POSSIBLE TRANSCRIPTIONAL REGULATORY PROTEIN (PROBABLY TETR-FAMILY)	13	0	0	13	0	0.9231	381.17	NE	NE
Rv0239	-	hypothetical protein Rv0239	2	0	0	2	0	1	73.5	NE	NE
Rv0240	-	hypothetical protein Rv0240	9	0	0	9	0	0.8889	160.38	NE	NE
Rv0241c	-	hypothetical protein Rv0241c	17	0	0	17	0	0.6471	170.09	NE	NE
Rv0242c	fabG	3-ketoacyl-(acyl-carrier-protein) reductase	11	0	0	11	0	0.8182	96.22	NE	NE
Rv0243	fadA2	acetyl-CoA acetyltransferase	20	0	0	20	0	0.95	36.26	NE	NE
Rv0244c	fadE5	PROBABLE ACYL-CoA DEHYDROGENASE FADE5	23	0	0	23	0	0.9565	176.73	NE	NE
Rv0245	-	POSSIBLE OXIDOREDUCTASE	5	0	0	5	0	1	160.2	NE	NE
Rv0246	-	PROBABLE CONSERVED INTEGRAL MEMBRANE PROTEIN	34	0	0	34	0	0.7353	147.24	NE	NE
Rv0247c	-	fumarate reductase iron-sulfur subunit	13	0	0	13	0	0.4615	110.33	NE	NE
Rv0248c	sdhA	succinate dehydrogenase flavoprotein subunit	40	0	0	40	0	0.775	77.39	NE	NE
Rv0249c	-	PROBABLE SUCCINATE DEHYDROGENASE	23	0	0	23	0	0.7826	103.06	NE	NE
Rv0250c	-	hypothetical protein Rv0250c	4	0	0	4	0	1	25	NE	NE
Rv0251c	hsp	HEAT SHOCK PROTEIN HSP (HEAT-STRESS-INDUCED RIBOSOME-BINDING PROTEIN A)	6	0	0	6	0	0.8333	312.2	NE	NE
Rv0252	nirB	PROBABLE NITRITE REDUCTASE	41	0	0	41	0	0.8049	142.03	NE	NE
Rv0253	nirD	PROBABLE NITRITE REDUCTASE	8	0	0	8	0	0.75	258.33	NE	NE
Rv0254c	cobU	PROBABLE BIFUNCTIONAL COBALAMIN BIOSYNTHESIS PROTEIN COBU: COBINAMIDE KINASE + COBINAMIDE PHOSPHATE GUANYLYLTRANSFERASE	6	0	0	6	0	0.8333	239	NE	NE
Rv0255c	cobQ1	cobyric acid synthase	15	0	0	15	0	0.9333	186.71	NE	NE
Rv0256c	PPE2	PPE FAMILY PROTEIN	32	0	0	32	0	1	309.5	NE	NE
Rv0257	-	hypothetical protein Rv0257	4	0	0	4	0	1	247	NE	NE
Rv0258c	-	hypothetical protein Rv0258c	9	0	0	9	0	0.2222	282.5	NE	NE
Rv0259c	-	hypothetical protein Rv0259c	8	0	0	8	0	1	147.12	NE	NE
Rv0260c	-	bifunctional uroporphyrinogen-III synthetase/response regulator domain protein	22	0	0	22	0	0.6818	74.8	NE	NE
Rv0261c	narK3	PROBABLE INTEGRAL MEMBRANE NITRITE EXTRUSION PROTEIN NARK3 (NITRITE FACILITATOR)	26	0	0	26	0	0.6923	163.67	NE	NE
Rv0262c	aac	AMINOGLYCOSIDE 2'-N-ACETYLTRANSFERASE AAC (AAC(2')-IC)	8	0	0	8	0	0.75	119.83	NE	NE
Rv0263c	-	hypothetical protein Rv0263c	17	0	0	17	0	0.7647	92.85	NE	NE
Rv0264c	-	hypothetical protein Rv0264c	10	0	0	10	0	0.7	150.57	NE	NE
Rv0265c	-	PROBABLE PERIPLASMIC IRON-TRANSPORT LIPOPROTEIN	9	0	0	9	0	1	411.56	NE	NE
Rv0266c	oplA	PROBABLE 5-OXOPROLINASE OPLA (5-OXO-L-PROLINASE) (PYROGLUTAMASE) (5-OPASE)	43	0	0	43	0	0.814	317.77	NE	NE
Rv0267	narU	PROBABLE INTEGRAL MEMBRANE NITRITE EXTRUSION PROTEIN NARU (NITRITE FACILITATOR)	16	0	0	11	5	0.9375	394.4	NE	GA
Rv0268c	-	hypothetical protein Rv0268c	13	0	0	0	13	1	498.54	GA	GA
Rv0269c	-	hypothetical protein Rv0269c	11	0	0	0	11	0.9091	569	GA	NE
Rv0270	fadD2	acyl-CoA synthetase	26	0	0	26	0	0.9615	80.88	NE	NE
Rv0271c	fadE6	PROBABLE ACYL-CoA DEHYDROGENASE FADE6	35	0	0	35	0	0.8571	239.43	NE	NE
Rv0272c	-	hypothetical protein Rv0272c	16	0	0	16	0	0.5	95.12	NE	NE
Rv0273c	-	POSSIBLE TRANSCRIPTIONAL REGULATORY PROTEIN	17	0	0	17	0	0.8235	70.36	NE	NE
Rv0274	-	hypothetical protein Rv0274	9	0	0	9	0	0.6667	138.17	NE	NE
Rv0275c	-	POSSIBLE TRANSCRIPTIONAL REGULATORY PROTEIN (POSSIBLY TETR-FAMILY)	10	0	0	10	0	0.8	89	NE	NE
Rv0276	-	hypothetical protein Rv0276	18	0	0	18	0	0.6111	150	NE	NE
Rv0277c	-	hypothetical protein Rv0277c	7	0	0	7	0	1	107.57	NE	NE
Rv0278c	PE_PGRS3	PE-PGRS FAMILY PROTEIN	27	0	0	27	0	0.7037	121.63	NE	NE
Rv0279c	PE_PGRS4	PE-PGRS FAMILY PROTEIN	20	0	0	20	0	0.85	84.53	NE	NE
Rv0280	PPE3	PPE FAMILY PROTEIN	26	0	0	26	0	0.8462	217.68	NE	NE
Rv0281	-	hypothetical protein Rv0281	14	0	0	14	0	0.8571	109.42	NE	NE
Rv0282	-	hypothetical protein Rv0282	24	23	0	1	0	0.0417	110	ES	ES
Rv0283	-	POSSIBLE CONSERVED MEMBRANE PROTEIN	24	24	0	0	0	0	0	ES	ES
Rv0284	-	POSSIBLE CONSERVED MEMBRANE PROTEIN	61	61	0	0	0	0.0164	1	ES	ES
Rv0285	PE5	PE FAMILY PROTEIN	5	5	0	0	0	0	0	ES	ES
Rv0286	PPE4	PPE FAMILY PROTEIN	32	30	0	2	0	0.0625	57	ES	ES
Rv0287	esxG	ESAT-6 LIKE PROTEIN ESXG (CONSERVED HYPOTHETICAL PROTEIN TB9.8)	5	0	5	0	0	0.2	1	GD	GD
Rv0288	esxH	LOW MOLECULAR WEIGHT PROTEIN ANTIGEN 7 ESXH (10 kDa ANTIGEN) (CFP-7) (PROTEIN TB10.4)	8	0	8	0	0	0.25	7	GD	GD
Rv0289	-	hypothetical protein Rv0289	14	0	14	0	0	0.0714	22	GD	ES
Rv0290	-	PROBABLE CONSERVED TRANSMEMBRANE PROTEIN	19	19	0	0	0	0.0526	1	ES	ES
Rv0291	mycP3	PROBABLE MEMBRANE-ANCHORED MYCOSIN MYCP3 (SERINE PROTEASE) (SUBTILISIN-LIKE PROTEASE) (SUBTILASE-LIKE) (MYCOSIN-3)	13	13	0	0	0	0	0	ES	ES
Rv0292	-	PROBABLE CONSERVED TRANSMEMBRANE PROTEIN	17	15	0	2	0	0.1176	21.5	ES	ES
Rv0293c	-	hypothetical protein Rv0293c	27	0	0	27	0	0.7778	116.29	NE	NE
Rv0294	tam	PROBABLE TRANS-ACONITATE METHYLTRANSFERASE TAM	15	0	0	15	0	0.6	111.33	NE	NE
Rv0295c	-	hypothetical protein Rv0295c	10	0	0	10	0	0.5	281.8	NE	NE
Rv0296c	-	PROBABLE SULFATASE	43	0	0	43	0	0.7209	357.39	NE	NE
Rv0297	PE_PGRS5	PE-PGRS FAMILY PROTEIN	14	0	0	14	0	0.6429	242.89	NE	NE
Rv0298	-	hypothetical protein Rv0298	5	0	0	5	0	0.8	358	NE	NE
Rv0299	-	hypothetical protein Rv0299	3	0	0	3	0	0.6667	97.5	NE	NE
Rv0300	-	hypothetical protein Rv0300	5	0	0	5	0	1	250.6	NE	NE
Rv0301	-	hypothetical protein Rv0301	8	0	0	8	0	1	430.5	NE	NE
Rv0302	-	PROBABLE TRANSCRIPTIONAL REGULATORY PROTEIN (PROBABLY TETR/ACRR-FAMILY)	8	0	0	8	0	0.875	355	NE	NE
Rv0303	-	PROBABLE DEHYDROGENASE/REDUCTASE	13	0	0	13	0	1	280.38	NE	NE
Rv0304c	PPE5	PPE FAMILY PROTEIN	137	0	0	137	0	0.8321	210.03	NE	NE
Rv0305c	PPE6	PPE FAMILY PROTEIN	61	0	0	61	0	0.7541	208.57	NE	NE
Rv0306	-	PUTATIVE OXIDOREDUCTASE	9	0	0	9	0	1	300.22	NE	NE
Rv0307c	-	hypothetical protein Rv0307c	9	0	0	9	0	0.8889	362.12	NE	NE
Rv0308	-	PROBABLE CONSERVED INTEGRAL MEMBRANE PROTEIN	16	0	0	16	0	0.6875	231.55	NE	NE
Rv0309	-	POSSIBLE CONSERVED EXPORTED PROTEIN	13	0	0	13	0	0.8462	165.45	NE	NE
Rv0310c	-	hypothetical protein Rv0310c	12	0	0	12	0	0.5833	114.86	NE	NE
Rv0311	-	hypothetical protein Rv0311	17	0	0	17	0	0.7647	247.62	NE	NE
Rv0312	-	CONSERVED HYPOTHETICAL PROLINE AND THREONINE RICH PROTEIN	22	0	0	22	0	0.4091	93.89	NE	NE
Rv0313	-	hypothetical protein Rv0313	6	0	0	6	0	1	513	NE	GA
Rv0314c	-	POSSIBLE CONSERVED MEMBRANE PROTEIN	7	0	0	7	0	0.8571	498.83	NE	GA
Rv0315	-	POSSIBLE BETA-1,3-GLUCANASE PRECURSOR	11	0	0	11	0	0.9091	476.6	NE	GA
Rv0316	-	POSSIBLE MUCONOLACTONE ISOMERASE	8	0	0	8	0	0.5	139	NE	NE
Rv0317c	glpQ2	POSSIBLE GLYCEROPHOSPHORYL DIESTER PHOSPHODIESTERASE GLPQ2 (GLYCEROPHOSPHODIESTER PHOSPHODIESTERASE)	14	0	0	14	0	0.9286	388.46	NE	NE
Rv0318c	-	PROBABLE CONSERVED INTEGRAL MEMBRANE PROTEIN	8	0	0	8	0	1	200.12	NE	NE
Rv0319	pcp	pyrrolidone-carboxylate peptidase	9	0	0	9	0	0.8889	168.88	NE	NE
Rv0320	-	POSSIBLE CONSERVED EXPORTED PROTEIN	16	0	0	16	0	0.9375	270.4	NE	NE
Rv0321	dcd	deoxycytidine triphosphate deaminase	7	0	0	7	0	0.7143	210	NE	NE
Rv0322	udgA	PROBABLE UDP-GLUCOSE 6-DEHYDROGENASE UDGA (UDP-GLC DEHYDROGENASE) (UDP-GLCDH) (UDPGDH)	24	0	0	24	0	0.7083	109.71	NE	NE
Rv0323c	-	hypothetical protein Rv0323c	13	0	0	13	0	0.8462	134.27	NE	NE
Rv0324	-	POSSIBLE TRANSCRIPTIONAL REGULATORY PROTEIN (POSSIBLY ARSR-FAMILY)	12	0	0	12	0	0.8333	72.8	NE	NE
Rv0325	-	hypothetical protein Rv0325	7	0	0	7	0	0.8571	602.67	NE	NE
Rv0326	-	hypothetical protein Rv0326	10	0	0	10	0	0.5	346	NE	NE
Rv0327c	cyp135A1	POSSIBLE CYTOCHROME P450 135A1 CYP135A1	25	0	0	25	0	0.6	213	NE	NE
Rv0328	-	POSSIBLE TRANSCRIPTIONAL REGULATORY PROTEIN (POSSIBLY TETR/ACRR-FAMILY)	11	0	0	11	0	0.6364	316.71	NE	NE
Rv0329c	-	hypothetical protein Rv0329c	9	0	0	9	0	0.7778	132.71	NE	NE
Rv0330c	-	hypothetical protein Rv0330c	10	0	0	10	0	0.7	602.86	NE	NE
Rv0331	-	POSSIBLE DEHYDROGENASE/REDUCTASE	18	0	0	18	0	0.8889	203.81	NE	NE
Rv0332	-	hypothetical protein Rv0332	13	0	0	13	0	0.9231	339.25	NE	NE
Rv0333	-	hypothetical protein Rv0333	4	0	0	4	0	0.75	122.67	NE	NE
Rv0334	rmlA	ALPHA-D-GLUCOSE-1-PHOSPHATE THYMIDYLYLTRANSFERASE RMLA (DTDP-GLUCOSE SYNTHASE) (DTDP-GLUCOSE PYROPHOSPHORYLASE)	19	19	0	0	0	0	0	ES	ES
Rv0335c	PE6	PE FAMILY PROTEIN	3	1	0	2	0	0.3333	19	NE	N/A
Rv0336	-	CONSERVED 13E12 REPEAT FAMILY PROTEIN	18	0	0	9	9	0.9444	500.29	GA	GA
Rv0337c	aspC	aminotransferase AlaT	23	22	0	0	1	0.1739	14	ES	ES
Rv0338c	-	PROBABLE IRON-SULFUR-BINDING REDUCTASE	37	36	0	1	0	0.0811	21.33	ES	ES
Rv0339c	-	POSSIBLE TRANSCRIPTIONAL REGULATORY PROTEIN	30	0	0	30	0	0.7333	154.77	NE	NE
Rv0340	-	hypothetical protein Rv0340	6	0	0	6	0	0.5	288	NE	NE
Rv0341	iniB	ISONIAZID INDUCTIBLE GENE PROTEIN INIB	19	0	0	19	0	0.6842	316.38	NE	NE
Rv0342	iniA	ISONIAZID INDUCTIBLE GENE PROTEIN INIA	27	0	0	27	0	0.8148	262.68	NE	NE
Rv0343	iniC	ISONIAZID INDUCTIBLE GENE PROTEIN INIC	13	0	0	13	0	0.6923	198.89	NE	NE
Rv0344c	lpqJ	PROBABLE LIPOPROTEIN LPQJ	12	0	0	12	0	0.6667	191.12	NE	NE
Rv0345	-	hypothetical protein Rv0345	7	0	0	7	0	1	129.57	NE	NE
Rv0346c	ansP2	POSSIBLE L-ASPARAGINE PERMEASE ANSP2 (L-ASPARAGINE TRANSPORT PROTEIN)	29	0	0	29	0	0.8621	84.76	NE	NE
Rv0347	-	PROBABLE CONSERVED MEMBRANE PROTEIN	18	16	0	2	0	0.1667	113.67	ES	GD
Rv0348	-	POSSIBLE TRANSCRIPTIONAL REGULATORY PROTEIN	19	0	0	19	0	0.6842	25.46	NE	NE
Rv0349	-	hypothetical protein Rv0349	8	0	0	8	0	1	282.38	NE	NE
Rv0350	dnaK	molecular chaperone DnaK	17	17	0	0	0	0.0588	1	ES	ES
Rv0351	grpE	PROBABLE GRPE PROTEIN (HSP-70 COFACTOR)	10	9	0	1	0	0.2	66	ES	ES
Rv0352	dnaJ1	PROBABLE CHAPERONE PROTEIN DNAJ1	14	0	14	0	0	0.2857	6.25	GD	NE
Rv0353	hspR	PROBABLE HEAT SHOCK PROTEIN TRANSCRIPTIONAL REPRESSOR HSPR (MERR FAMILY)	6	0	6	0	0	0.6667	3.75	GD	NE
Rv0354c	PPE7	PPE FAMILY PROTEIN	6	0	0	0	6	0.8333	556.6	GA	GA
Rv0355c	PPE8	PPE FAMILY PROTEIN	172	0	0	103	69	0.8488	341.14	NE	GA
Rv0356c	-	hypothetical protein Rv0356c	10	0	0	10	0	0.9	87.44	NE	NE
Rv0357c	purA	adenylosuccinate synthetase	24	24	0	0	0	0.0833	1	ES	ES
Rv0358	-	hypothetical protein Rv0358	14	11	0	2	1	0.2857	119.75	ES	GD
Rv0359	-	PROBABLE CONSERVED INTEGRAL MEMBRANE PROTEIN	11	0	0	0	11	1	428.27	GA	NE
Rv0360c	-	hypothetical protein Rv0360c	9	0	0	0	9	0.8889	177.12	GA	NE
Rv0361	-	PROBABLE CONSERVED MEMBRANE PROTEIN	8	0	0	0	8	1	143.38	GA	NE
Rv0362	mgtE	POSSIBLE Mg2+ TRANSPORT TRANSMEMBRANE PROTEIN MGTE	16	0	0	0	16	1	60.75	GA	NE
Rv0363c	fba	fructose-bisphosphate aldolase	18	0	18	0	0	0.2778	4.8	GD	ES
Rv0364	-	POSSIBLE CONSERVED TRANSMEMBRANE PROTEIN	13	11	0	0	2	0.1538	6.5	ES	ES
Rv0365c	-	hypothetical protein Rv0365c	21	0	0	0	21	0.9048	1110.47	GA	NE
Rv0366c	-	hypothetical protein Rv0366c	7	0	0	7	0	0.8571	112.17	NE	NE
Rv0367c	-	hypothetical protein Rv0367c	2	0	0	2	0	1	87	NE	NE
Rv0368c	-	hypothetical protein Rv0368c	18	0	0	18	0	0.8333	176.07	NE	NE
Rv0369c	-	POSSIBLE MEMBRANE OXIDOREDUCTASE	7	0	0	7	0	0.4286	23.67	NE	NE
Rv0370c	-	POSSIBLE OXIDOREDUCTASE	21	0	0	21	0	0.7143	80.33	NE	NE
Rv0371c	-	hypothetical protein Rv0371c	7	0	0	7	0	0.2857	94	NE	NE
Rv0372c	-	hypothetical protein Rv0372c	6	0	0	6	0	0.5	35.67	NE	NE
Rv0373c	-	PROBABLE CARBON MONOXYDE DEHYDROGENASE (LARGE CHAIN)	39	0	0	39	0	0.641	75.8	NE	NE
Rv0374c	-	PROBABLE CARBON MONOXYDE DEHYDROGENASE (SMALL CHAIN)	6	0	0	6	0	0.8333	17	NE	NE
Rv0375c	-	PROBABLE CARBON MONOXYDE DEHYDROGENASE (MEDIUM CHAIN)	8	0	0	8	0	0.5	50.75	NE	NE
Rv0376c	-	hypothetical protein Rv0376c	21	0	0	21	0	0.7143	237.67	NE	NE
Rv0377	-	PROBABLE TRANSCRIPTIONAL REGULATORY PROTEIN (PROBABLY LYSR-FAMILY)	10	0	0	10	0	0.6	121.17	NE	NE
Rv0378	-	CONSERVED HYPOTHETICAL GLYCINE RICH PROTEIN	3	0	0	3	0	0.6667	48.5	NE	N/A
Rv0379	secE2	POSSIBLE PROTEIN TRANSPORT PROTEIN SECE2	4	0	0	4	0	1	224.5	NE	NE
Rv0380c	-	POSSIBLE RNA METHYLTRANSFERASE (RNA METHYLASE)	11	0	0	11	0	0.6364	111.43	NE	NE
Rv0381c	-	hypothetical protein Rv0381c	17	0	0	1	16	0.8235	999.36	GA	NE
Rv0382c	pyrE	orotate phosphoribosyltransferase	13	12	0	0	1	0.0769	651	ES	ES
Rv0383c	-	POSSIBLE CONSERVED SECRETED PROTEIN	9	7	0	2	0	0.2222	239	ES	GD
Rv0384c	clpB	PROBABLE ENDOPEPTIDASE ATP BINDING PROTEIN (CHAIN B) CLPB (CLPB PROTEIN) (HEAT SHOCK PROTEIN F84.1)	25	0	0	6	19	0.84	1338.86	GA	GD
Rv0385	-	hypothetical protein Rv0385	20	0	0	20	0	0.95	233	NE	GA
Rv0386	-	PROBABLE TRANSCRIPTIONAL REGULATORY PROTEIN (PROBABLY LUXR/UHPA-FAMILY)	44	0	0	44	0	0.8182	274.58	NE	NE
Rv0387c	-	hypothetical protein Rv0387c	15	0	0	15	0	0.8667	229.23	NE	NE
Rv0388c	PPE9	PPE FAMILY PROTEIN	10	0	0	10	0	1	189.1	NE	NE
Rv0389	purT	phosphoribosylglycinamide formyltransferase 2	9	0	0	9	0	0.7778	572.57	NE	NE
Rv0390	-	hypothetical protein Rv0390	8	0	0	8	0	0.875	277.14	NE	NE
Rv0391	metZ	O-succinylhomoserine sulfhydrylase	22	0	0	22	0	0.5455	142.25	NE	NE
Rv0392c	ndhA	PROBABLE MEMBRANE NADH DEHYDROGENASE NDHA	17	0	0	17	0	0.8824	71.87	NE	NE
Rv0393	-	CONSERVED 13E12 REPEAT FAMILY PROTEIN	10	0	0	10	0	0.8	379.62	NE	NE
Rv0394c	-	POSSIBLE SECRETED PROTEIN	10	0	0	10	0	0.9	174.44	NE	NE
Rv0395	-	hypothetical protein Rv0395	8	0	0	8	0	1	121.5	NE	NE
Rv0396	-	hypothetical protein Rv0396	6	0	0	6	0	0.6667	139.5	NE	NE
Rv0397	-	CONSERVED 13E12 REPEAT FAMILY PROTEIN	4	0	0	4	0	1	206.25	NE	NE
Rv0398c	-	POSSIBLE SECRETED PROTEIN	6	0	0	6	0	0.8333	94.2	NE	NE
Rv0399c	lpqK	POSSIBLE CONSERVED LIPOPROTEIN LPQK	25	0	0	25	0	0.72	75.06	NE	NE
Rv0400c	fadE7	ACYL-CoA DEHYDROGENASE FADE7	11	0	0	11	0	0.6364	75.14	NE	NE
Rv0401	-	PROBABLE CONSERVED TRANSMEMBRANE PROTEIN	3	0	0	3	0	0.6667	66	NE	NE
Rv0402c	mmpL1	PROBABLE CONSERVED TRANSMEMBRANE TRANSPORT PROTEIN MMPL1	56	0	0	56	0	0.8393	197.26	NE	NE
Rv0403c	mmpS1	PROBABLE CONSERVED MEMBRANE PROTEIN MMPS1	7	0	0	7	0	0.8571	133.5	NE	NE
Rv0404	fadD30	acyl-CoA synthetase	87	0	38	49	0	0.4368	69.95	NE	NE
Rv0405	pks6	PROBABLE MEMBRANE BOUND POLYKETIDE SYNTHASE PKS6	124	25	31	68	0	0.3952	218.59	NE	ESD
Rv0406c	-	BETA LACTAMASE LIKE PROTEIN	15	0	0	15	0	0.6667	150.3	NE	NE
Rv0407	fgd1	PROBABLE F420-DEPENDENT GLUCOSE-6-PHOSPHATE DEHYDROGENASE FGD1	20	0	0	20	0	0.95	195	NE	NE
Rv0408	pta	phosphate acetyltransferase	44	0	0	44	0	0.6591	130.31	NE	NE
Rv0409	ackA	acetate kinase	17	0	0	17	0	0.6471	84.82	NE	NE
Rv0410c	pknG	SERINE/THREONINE-PROTEIN KINASE PKNG (PROTEIN KINASE G) (STPK G)	32	0	31	1	0	0.2812	18.33	GD	NE
Rv0411c	glnH	PROBABLE GLUTAMINE-BINDING LIPOPROTEIN GLNH (GLNBP)	9	0	9	0	0	0.5556	7.4	GD	NE
Rv0412c	-	POSSIBLE CONSERVED MEMBRANE PROTEIN	23	0	23	0	0	0.3043	2.14	GD	NE
Rv0413	mutT3	POSSIBLE MUTATOR PROTEIN MUTT3 (7,8-DIHYDRO-8-OXOGUANINE-TRIPHOSPHATASE) (8-OXO-DGTPASE) (DGTP PYROPHOSPHOHYDROLASE)	8	0	0	8	0	0.875	444.57	NE	NE
Rv0414c	thiE	thiamine-phosphate pyrophosphorylase	10	0	0	10	0	0.3	19	NE	ES
Rv0415	thiO	POSSIBLE THIAMINE BIOSYNTHESIS OXIDOREDUCTASE THIO	12	12	0	0	0	0	0	ES	ES
Rv0416	thiS	sulfur carrier protein ThiS	4	4	0	0	0	0	0	ES	ES
Rv0417	thiG	thiazole synthase	16	16	0	0	0	0	0	ES	ES
Rv0418	lpqL	PROBABLE LIPOPROTEIN AMINOPEPTIDASE LPQL	28	0	0	28	0	0.7857	95.86	NE	NE
Rv0419	lpqM	POSSIBLE LIPOPROTEIN PEPTIDASE LPQM	23	0	0	23	0	0.8261	178.05	NE	NE
Rv0420c	-	POSSIBLE TRANSMEMBRANE PROTEIN	10	0	0	10	0	1	257.7	NE	NE
Rv0421c	-	hypothetical protein Rv0421c	10	0	0	10	0	0.5	63.8	NE	NE
Rv0422c	thiD	phosphomethylpyrimidine kinase	14	14	0	0	0	0	0	ES	GD
Rv0423c	thiC	thiamine biosynthesis protein ThiC	22	21	0	1	0	0.0455	96	ES	ES
Rv0424c	-	hypothetical protein Rv0424c	9	0	0	9	0	0.7778	440.86	NE	NE
Rv0425c	ctpH	POSSIBLE METAL CATION TRANSPORTING P-TYPE ATPASE CTPH	40	0	0	40	0	0.8	149.78	NE	NE
Rv0426c	-	POSSIBLE TRANSMEMBRANE PROTEIN	3	0	0	3	0	1	376.33	NE	NE
Rv0427c	xthA	PROBABLE EXODEOXYRIBONUCLEASE III PROTEIN XTHA (EXONUCLEASE III) (EXO III) (AP ENDONUCLEASE VI)	14	0	0	14	0	0.8571	99.17	NE	NE
Rv0428c	-	hypothetical protein Rv0428c	17	0	0	17	0	0.8824	125.2	NE	NE
Rv0429c	def	peptide deformylase	10	0	0	10	0	0.2	267	NE	ES
Rv0430	-	hypothetical protein Rv0430	3	3	0	0	0	0	0	ES	ES
Rv0431	-	PUTATIVE TUBERCULIN RELATED PEPTIDE	10	0	0	10	0	0.7	56.29	NE	NE
Rv0432	sodC	PROBABLE PERIPLASMIC SUPEROXIDE DISMUTASE	13	0	0	13	0	0.9231	89.33	NE	NE
Rv0433	-	hypothetical protein Rv0433	24	0	0	24	0	0.8333	218.4	NE	NE
Rv0434	-	hypothetical protein Rv0434	14	0	0	14	0	0.6429	499.33	NE	NE
Rv0435c	-	PUTATIVE CONSERVED ATPASE	24	0	0	24	0	0.75	293.28	NE	NE
Rv0436c	pssA	PROBABLE CDP-DIACYLGLYCEROL--SERINE O-PHOSPHATIDYLTRANSFERASE PSSA (PS SYNTHASE) (PHOSPHATIDYLSERINE SYNTHASE)	17	0	0	17	0	0.8824	182.07	NE	NE
Rv0437c	psd	phosphatidylserine decarboxylase	8	0	0	8	0	0.625	73.2	NE	NE
Rv0438c	moeA2	PROBABLE MOLYBDOPTERIN BIOSYNTHESIS PROTEIN MOEA2	15	0	0	15	0	0.8667	258.08	NE	NE
Rv0439c	-	short chain dehydrogenase	19	0	0	19	0	0.8421	266	NE	NE
Rv0440	groEL	chaperonin GroEL	13	13	0	0	0	0.0769	1	ES	ES
Rv0441c	-	hypothetical protein Rv0441c	10	0	0	10	0	1	215.8	NE	NE
Rv0442c	PPE10	PPE FAMILY PROTEIN	25	0	0	25	0	0.8	185.9	NE	NE
Rv0443	-	hypothetical protein Rv0443	15	0	0	15	0	0.8667	331.54	NE	NE
Rv0444c	-	hypothetical protein Rv0444c	9	0	0	9	0	0.7778	71	NE	NE
Rv0445c	sigK	RNA polymerase sigma factor SigK	10	0	0	10	0	0.9	310.78	NE	NE
Rv0446c	-	POSSIBLE CONSERVED TRANSMEMBRANE PROTEIN	17	0	0	17	0	0.8824	236.6	NE	NE
Rv0447c	ufaA1	PROBABLE CYCLOPROPANE-FATTY-ACYL-PHOSPHOLIPID SYNTHASE UFAA1 (CYCLOPROPANE FATTY ACID SYNTHASE) (CFA SYNTHASE)	27	0	0	27	0	0.9259	287.96	NE	NE
Rv0448c	-	hypothetical protein Rv0448c	16	0	0	16	0	1	250.12	NE	NE
Rv0449c	-	hypothetical protein Rv0449c	23	0	0	23	0	0.8696	341.9	NE	NE
Rv0450c	mmpL4	PROBABLE CONSERVED TRANSMEMBRANE TRANSPORT PROTEIN MMPL4	84	0	0	84	0	0.6548	79.45	NE	NE
Rv0451c	mmpS4	PROBABLE CONSERVED MEMBRANE PROTEIN MMPS4	15	0	0	15	0	0.6	17.56	NE	NE
Rv0452	-	POSSIBLE TRANSCRIPTIONAL REGULATORY PROTEIN	10	0	0	10	0	0.8	292.5	NE	NE
Rv0453	PPE11	PPE FAMILY PROTEIN	23	0	0	8	15	0.7826	492.67	GA	NE
Rv0454	-	hypothetical protein Rv0454	7	0	0	7	0	1	294	NE	NE
Rv0455c	-	hypothetical protein Rv0455c	12	0	0	12	0	0.5833	21.29	NE	NE
Rv0456c	echA2	enoyl-CoA hydratase	12	0	0	12	0	0.8333	278.8	NE	NE
Rv0456A	-	hypothetical protein Rv0456A	4	0	0	4	0	0.75	238.67	NE	NE
Rv0457c	-	PROBABLE PEPTIDASE	39	0	0	39	0	0.8205	163.81	NE	NE
Rv0458	-	PROBABLE ALDEHYDE DEHYDROGENASE	23	0	0	23	0	0.8261	241.47	NE	NE
Rv0459	-	hypothetical protein Rv0459	6	0	0	6	0	0.8333	50.2	NE	NE
Rv0460	-	CONSERVED HYDROPHOBIC PROTEIN	3	0	0	3	0	1	70.67	NE	NE
Rv0461	-	PROBABLE TRANSMEMBRANE PROTEIN	17	0	0	17	0	0.9412	430.06	NE	GA
Rv0462	lpd	dihydrolipoamide dehydrogenase	27	20	7	0	0	0.0741	3.5	ES	GD
Rv0463	-	PROBABLE CONSERVED MEMBRANE PROTEIN	4	0	1	3	0	1	168	NE	NE
Rv0464c	-	hypothetical protein Rv0464c	16	0	0	16	0	0.8125	322.46	NE	NE
Rv0465c	-	PROBABLE TRANSCRIPTIONAL REGULATORY PROTEIN	28	0	0	28	0	0.8929	256.2	NE	NE
Rv0466	-	hypothetical protein Rv0466	8	0	0	8	0	0.625	494.8	NE	NE
Rv0467	icl	isocitrate lyase	19	0	18	1	0	0.3158	71.67	GD	GD
Rv0468	fadB2	3-hydroxybutyryl-CoA dehydrogenase	13	0	0	13	0	0.9231	175.33	NE	NE
Rv0469	umaA	POSSIBLE MYCOLIC ACID SYNTHASE UMAA	25	0	0	25	0	0.8	106.65	NE	NE
Rv0470c	pcaA	MYCOLIC ACID SYNTHASE PCAA (CYCLOPROPANE SYNTHASE)	13	0	0	1	12	1	282.31	GA	NE
Rv0470A	-	hypothetical protein Rv0470A	11	0	0	0	11	0.9091	488.3	GA	GA
Rv0471c	-	hypothetical protein Rv0471c	12	0	0	0	12	1	412.92	GA	GA
Rv0472c	-	PROBABLE TRANSCRIPTIONAL REGULATORY PROTEIN (POSSIBLY TETR-FAMILY)	11	0	0	0	11	1	196.45	GA	GA
Rv0473	-	POSSIBLE CONSERVED TRANSMEMBRANE PROTEIN	16	0	0	0	16	0.9375	350.07	GA	GA
Rv0474	-	PROBABLE TRANSCRIPTIONAL REGULATORY PROTEIN	8	0	0	0	8	0.875	373.14	GA	GA
Rv0475	hbhA	IRON-REGULATED HEPARIN BINDING HEMAGGLUTININ HBHA (ADHESIN)	10	0	0	0	10	1	150.3	GA	GA
Rv0476	-	POSSIBLE CONSERVED TRANSMEMBRANE PROTEIN	7	0	0	0	7	1	565.86	GA	GA
Rv0477	-	POSSIBLE CONSERVED SECRETED PROTEIN	6	0	0	0	6	1	430.5	GA	GA
Rv0478	deoC	deoxyribose-phosphate aldolase	3	1	0	0	2	0.6667	121	GA	GA
Rv0479c	-	PROBABLE CONSERVED MEMBRANE PROTEIN	13	12	0	1	0	0.0769	35	ES	ES
Rv0480c	-	POSSIBLE AMIDOHYDROLASE	16	0	0	16	0	0.8125	209.92	NE	NE
Rv0481c	-	hypothetical protein Rv0481c	12	0	0	12	0	0.9167	259.18	NE	NE
Rv0482	murB	UDP-N-acetylenolpyruvoylglucosamine reductase	14	13	0	0	1	0.1429	285.5	ES	ES
Rv0483	lprQ	PROBABLE CONSERVED LIPOPROTEIN LPRQ	30	0	0	0	30	0.9	468.52	GA	GA
Rv0484c	-	PROBABLE SHORT-CHAIN TYPE OXIDOREDUCTASE	11	0	0	0	11	0.8182	340.11	GA	GA
Rv0485	-	POSSIBLE TRANSCRIPTIONAL REGULATORY PROTEIN	23	0	0	9	14	0.8261	370	GA	NE
Rv0486	-	MANNOSYLTRANSFERASE	13	0	0	13	0	0.6923	23.44	NE	NE
Rv0487	-	hypothetical protein Rv0487	10	0	0	10	0	1	263.7	NE	NE
Rv0488	-	PROBABLE CONSERVED INTEGRAL MEMBRANE PROTEIN	9	0	0	9	0	1	140.44	NE	NE
Rv0489	gpm1	phosphoglyceromutase	12	11	0	1	0	0.25	20.33	ES	NE
Rv0490	senX3	PUTATIVE TWO COMPONENT SENSOR HISTIDINE KINASE SENX3	16	0	0	16	0	0.8125	95.38	NE	NE
Rv0491	regX3	TWO COMPONENT SENSORY TRANSDUCTION PROTEIN REGX3 (TRANSCRIPTIONAL REGULATORY PROTEIN) (PROBABLY LUXR-FAMILY)	10	0	0	10	0	0.9	512.56	NE	NE
Rv0492c	-	PROBABLE OXIDOREDUCTASE GMC-TYPE	19	0	0	19	0	0.8421	165.25	NE	NE
Rv0492A	-	hypothetical protein Rv0492A	5	0	0	5	0	1	256	NE	NE
Rv0493c	-	hypothetical protein Rv0493c	17	0	0	17	0	0.7647	170.62	NE	NE
Rv0494	-	PROBABLE TRANSCRIPTIONAL REGULATORY PROTEIN (PROBABLY GNTR-FAMILY)	8	0	0	8	0	0.875	304.71	NE	NE
Rv0495c	-	hypothetical protein Rv0495c	14	0	0	14	0	0.7857	114.45	NE	NE
Rv0496	-	hypothetical protein Rv0496	8	0	0	8	0	0.75	264.67	NE	NE
Rv0497	-	PROBABLE CONSERVED TRANSMEMBRANE PROTEIN	15	0	0	15	0	0.8	86	NE	NE
Rv0498	-	hypothetical protein Rv0498	12	0	0	12	0	0.9167	126.55	NE	NE
Rv0499	-	hypothetical protein Rv0499	6	0	0	6	0	1	344	NE	NE
Rv0500	proC	pyrroline-5-carboxylate reductase	13	13	0	0	0	0.0769	1	ES	ES
Rv0500A	-	hypothetical protein Rv0500A	5	0	0	5	0	0.8	55.5	NE	NE
Rv0500B	-	hypothetical protein Rv0500B	2	0	0	2	0	1	52	NE	NE
Rv0501	galE2	POSSIBLE UDP-GLUCOSE 4-EPIMERASE GALE2 (GALACTOWALDENASE) (UDP-GALACTOSE 4-EPIMERASE) (URIDINE DIPHOSPHATE GALACTOSE 4-EPIMERASE) (URIDINE DIPHOSPHO-GALACTOSE 4-EPIMERASE)	26	0	0	26	0	0.8077	64.38	NE	NE
Rv0502	-	hypothetical protein Rv0502	19	0	0	19	0	0.8421	140.94	NE	NE
Rv0503c	cmaA2	CYCLOPROPANE-FATTY-ACYL-PHOSPHOLIPID SYNTHASE 2 CMAA2 (CYCLOPROPANE FATTY ACID SYNTHASE) (CFA SYNTHASE) (CYCLOPROPANE MYCOLIC ACID SYNTHASE 2) (MYCOLIC ACID TRANS-CYCLOPROPANE SYNTHETASE)	21	0	0	21	0	1	257.67	NE	GA
Rv0504c	-	hypothetical protein Rv0504c	9	0	0	9	0	0.8889	32.12	NE	NE
Rv0505c	serB1	POSSIBLE PHOSPHOSERINE PHOSPHATASE SERB1 (PSP) (O-PHOSPHOSERINE PHOSPHOHYDROLASE) (PSPASE)	22	14	0	8	0	0.3636	43	ES	NE
Rv0506	mmpS2	PROBABLE CONSERVED MEMBRANE PROTEIN MMPS2	9	0	0	9	0	0.7778	674.14	NE	NE
Rv0507	mmpL2	PROBABLE CONSERVED TRANSMEMBRANE TRANSPORT PROTEIN MMPL2	82	0	0	82	0	0.6341	287.81	NE	NE
Rv0508	-	hypothetical protein Rv0508	9	0	0	9	0	0.8889	124	NE	NE
Rv0509	hemA	glutamyl-tRNA reductase	22	22	0	0	0	0.0455	2	ES	ES
Rv0510	hemC	porphobilinogen deaminase	13	12	1	0	0	0.0769	12	ES	ES
Rv0511	hemD	PROBABLE UROPORPHYRIN-III C-METHYLTRANSFERASE HEMD (UROPORPHYRINOGEN III METHYLASE) (UROGEN III METHYLASE) (SUMT) (UROGEN III METHYLASE) (UROM)	19	0	19	0	0	0.0526	2	GD	GD
Rv0512	hemB	delta-aminolevulinic acid dehydratase	22	21	0	1	0	0.1364	27	ES	ES
Rv0513	-	POSSIBLE CONSERVED TRANSMEMBRANE PROTEIN	7	0	0	7	0	0.8571	60.67	NE	NE
Rv0514	-	POSSIBLE TRANSMEMBRANE PROTEIN	2	0	0	2	0	0.5	1336	NE	NE
Rv0515	-	CONSERVED 13E12 REPEAT FAMILY PROTEIN	19	0	0	19	0	0.9474	476.06	NE	NE
Rv0516c	-	hypothetical protein Rv0516c	10	0	0	10	0	0.9	319.67	NE	GA
Rv0517	-	POSSIBLE MEMBRANE ACYLTRANSFERASE	21	0	0	21	0	1	339.29	NE	GA
Rv0518	-	POSSIBLE EXPORTED PROTEIN	12	0	0	12	0	0.75	435.56	NE	GA
Rv0519c	-	POSSIBLE CONSERVED MEMBRANE PROTEIN	10	0	0	10	0	1	257.1	NE	GA
Rv0520	-	POSSIBLE METHYLTRANSFERASE/METHYLASE (FRAGMENT)	5	0	0	5	0	1	337	NE	GA
Rv0521	-	POSSIBLE METHYLTRANSFERASE/METHYLASE (FRAGMENT)	5	0	0	5	0	0.8	450.25	NE	NE
Rv0522	gabP	PROBABLE GABA PERMEASE GABP (4-AMINO BUTYRATE TRANSPORT CARRIER) (GAMA-AMINOBUTYRATE PERMEASE)	23	0	0	23	0	0.913	147.05	NE	NE
Rv0523c	-	hypothetical protein Rv0523c	10	0	0	10	0	0.8	186.38	NE	NE
Rv0524	hemL	glutamate-1-semialdehyde aminotransferase	21	21	0	0	0	0.0476	1	ES	ES
Rv0525	-	hypothetical protein Rv0525	10	9	1	0	0	0.1	14	ES	ES
Rv0526	-	POSSIBLE THIOREDOXIN PROTEIN (THIOL-DISULFIDE INTERCHANGE PROTEIN)	7	4	3	0	0	0.1429	3	ES	ES
Rv0527	ccdA	POSSIBLE CYTOCHROME C-TYPE BIOGENESIS PROTEIN CCDA	5	5	0	0	0	0	0	ES	ES
Rv0528	-	PROBABLE CONSERVED TRANSMEMBRANE PROTEIN	16	16	0	0	0	0.0625	1	ES	ES
Rv0529	ccsA	POSSIBLE CYTOCHROME C-TYPE BIOGENESIS PROTEIN CCSA	18	18	0	0	0	0.1667	1	ES	ES
Rv0530	-	hypothetical protein Rv0530	18	1	0	17	0	0.7778	142.5	NE	NE
Rv0531	-	POSSIBLE CONSERVED MEMBRANE PROTEIN	4	0	0	4	0	0.25	1	NE	NE
Rv0532	PE_PGRS6	PE-PGRS FAMILY PROTEIN	21	0	0	21	0	0.7143	201	NE	NE
Rv0533c	fabH	3-oxoacyl-(acyl carrier protein) synthase III	16	0	0	16	0	0.875	304.57	NE	NE
Rv0534c	menA	1,4-dihydroxy-2-naphthoate octaprenyltransferase	12	11	0	1	0	0.0833	43	ES	ES
Rv0535	pnp	5'-methylthioadenosine phosphorylase	9	0	0	9	0	0.7778	140	NE	NE
Rv0536	galE3	PROBABLE UDP-GLUCOSE 4-EPIMERASE GALE3 (GALACTOWALDENASE) (UDP-GALACTOSE 4-EPIMERASE) (URIDINE DIPHOSPHATE GALACTOSE 4-EPIMERASE) (URIDINE DIPHOSPHO-GALACTOSE 4-EPIMERASE)	12	0	0	12	0	0.75	80.78	NE	NE
Rv0537c	-	PROBABLE INTEGRAL MEMBRANE PROTEIN	20	0	0	20	0	0.85	271.53	NE	NE
Rv0538	-	POSSIBLE CONSERVED MEMBRANE PROTEIN	15	0	0	15	0	0.8667	67.08	NE	NE
Rv0539	-	PROBABLE DOLICHYL-PHOSPHATE SUGAR SYNTHASE (DOLICHOL-PHOSPHATE SUGAR SYNTHETASE) (DOLICHOL-PHOSPHATE SUGAR TRANSFERASE) (SUGAR PHOSPHORYLDOLICHOL SYNTHASE)	6	0	0	6	0	0.5	96.33	NE	NE
Rv0540	-	hypothetical protein Rv0540	11	0	0	11	0	0.6364	28.29	NE	NE
Rv0541c	-	PROBABLE CONSERVED INTEGRAL MEMBRANE PROTEIN	19	18	0	1	0	0.0526	6	ES	NE
Rv0542c	menE	O-succinylbenzoic acid--CoA ligase	15	14	0	0	1	0.1333	230	ES	ES
Rv0543c	-	hypothetical protein Rv0543c	3	3	0	0	0	0.3333	1	ES	ES
Rv0544c	-	POSSIBLE CONSERVED TRANSMEMBRANE PROTEIN	7	0	0	0	7	0.8571	1279.33	GA	NE
Rv0545c	pitA	PROBABLE LOW-AFFINITY INORGANIC PHOSPHATE TRANSPORTER INTEGRAL MEMBRANE PROTEIN PITA	14	0	0	4	10	0.8571	406.58	GA	NE
Rv0546c	-	hypothetical protein Rv0546c	8	0	0	8	0	1	157.75	NE	NE
Rv0547c	-	short chain dehydrogenase	10	0	0	10	0	1	254.3	NE	NE
Rv0548c	menB	naphthoate synthase	13	11	0	2	0	0.1538	8	ES	ES
Rv0549c	-	hypothetical protein Rv0549c	4	0	0	4	0	1	89.75	NE	NE
Rv0550c	-	hypothetical protein Rv0550c	3	0	0	3	0	0.6667	393	NE	NE
Rv0551c	fadD8	acyl-CoA synthetase	33	0	0	33	0	0.8182	176.37	NE	NE
Rv0552	-	hypothetical protein Rv0552	19	0	0	19	0	0.8421	161	NE	NE
Rv0553	menC	O-succinylbenzoate synthase	12	0	0	12	0	0.3333	10.5	NE	ES
Rv0554	bpoC	POSSIBLE PEROXIDASE BPOC (NON-HAEM PEROXIDASE)	14	0	0	14	0	0.7857	343.82	NE	NE
Rv0555	menD	2-succinyl-6-hydroxy-2,4-cyclohexadiene-1-carboxylic acid synthase/2-oxoglutarate decarboxylase	15	15	0	0	0	0	0	ES	ES
Rv0556	-	PROBABLE CONSERVED TRANSMEMBRANE PROTEIN	13	11	0	2	0	0.1538	70	ES	ES
Rv0557	pimB	MANNOSYLTRANSFERASE PIMB	15	0	15	0	0	0.3333	17.2	GD	NE
Rv0558	ubiE	ubiquinone/menaquinone biosynthesis methyltransferase	14	0	14	0	0	0.1429	2	GD	ES
Rv0559c	-	POSSIBLE CONSERVED SECRETED PROTEIN	7	0	0	7	0	1	416	NE	NE
Rv0560c	-	POSSIBLE BENZOQUINONE METHYLTRANSFERASE (METHYLASE)	15	0	0	15	0	0.5333	210.75	NE	NE
Rv0561c	-	POSSIBLE OXIDOREDUCTASE	18	0	0	18	0	0.6111	86.55	NE	NE
Rv0562	grcC1	PROBABLE POLYPRENYL-DIPHOSPHATE SYNTHASE GRCC1 (POLYPRENYL PYROPHOSPHATE SYNTHETASE)	15	14	0	1	0	0.3333	50.8	ES	ES
Rv0563	htpX	heat shock protein HtpX	11	0	0	11	0	0.7273	26.88	NE	NE
Rv0564c	gpsA	NAD(P)H-dependent glycerol-3-phosphate dehydrogenase	12	0	0	5	7	0.8333	1261.2	GA	NE
Rv0565c	-	PROBABLE MONOOXYGENASE	36	0	0	36	0	0.7778	221.79	NE	NE
Rv0566c	-	nucleotide-binding protein	6	0	0	6	0	0.6667	185.25	NE	NE
Rv0567	-	PROBABLE METHYLTRANSFERASE/METHYLASE	20	0	0	20	0	0.85	262.06	NE	NE
Rv0568	cyp135B1	POSSIBLE CYTOCHROME P450 135B1 CYP135B1	12	0	0	12	0	0.8333	208.9	NE	NE
Rv0569	-	hypothetical protein Rv0569	4	0	0	4	0	1	143.75	NE	NE
Rv0570	nrdZ	PROBABLE RIBONUCLEOSIDE-DIPHOSPHATE REDUCTASE (LARGE SUBUNIT) NRDZ (RIBONUCLEOTIDE REDUCTASE)	37	0	0	37	0	0.6216	122.52	NE	NE
Rv0571c	-	hypothetical protein Rv0571c	14	0	0	14	0	0.6429	70.33	NE	NE
Rv0572c	-	hypothetical protein Rv0572c	8	0	0	8	0	1	381.38	NE	NE
Rv0573c	-	nicotinate phosphoribosyltransferase	17	0	0	17	0	0.6471	154.45	NE	NE
Rv0574c	-	hypothetical protein Rv0574c	21	0	0	21	0	0.6667	362.5	NE	NE
Rv0575c	-	hypothetical protein Rv0575c	14	0	0	14	0	0.8571	394.17	NE	NE
Rv0576	-	PROBABLE TRANSCRIPTIONAL REGULATORY PROTEIN (POSSIBLY ARSR-FAMILY)	20	0	0	20	0	0.9	240.11	NE	NE
Rv0577	TB27.3	hypothetical protein Rv0577	14	0	0	14	0	1	359.36	NE	NE
Rv0578c	PE_PGRS7	PE-PGRS FAMILY PROTEIN	28	0	0	28	0	0.7857	93.91	NE	NE
Rv0579	-	hypothetical protein Rv0579	15	0	0	15	0	0.8667	183.69	NE	NE
Rv0580c	-	hypothetical protein Rv0580c	10	0	0	10	0	0.8	128.12	NE	NE
Rv0581	-	hypothetical protein Rv0581	4	0	0	4	0	1	62.25	NE	NE
Rv0582	-	hypothetical protein Rv0582	10	0	0	10	0	0.6	179.67	NE	NE
Rv0583c	lpqN	PROBABLE CONSERVED LIPOPROTEIN LPQN	8	0	0	8	0	0.75	185.17	NE	NE
Rv0584	-	POSSIBLE CONSERVED EXPORTED PROTEIN	62	0	0	62	0	0.7097	183.52	NE	NE
Rv0585c	-	PROBABLE CONSERVED INTEGRAL MEMBRANE PROTEIN	42	0	0	42	0	0.5476	211.48	NE	NE
Rv0586	-	PROBABLE TRANSCRIPTIONAL REGULATORY PROTEIN (GNTR-FAMILY)	12	0	0	12	0	0.5833	77.71	NE	NE
Rv0587	yrbE2A	CONSERVED HYPOTHETICAL INTEGRAL MEMBRANE PROTEIN YRBE2A	13	0	0	13	0	0.6923	157.56	NE	NE
Rv0588	yrbE2B	CONSERVED HYPOTHETICAL INTEGRAL MEMBRANE PROTEIN YRBE2B	16	0	0	16	0	0.6875	88.55	NE	NE
Rv0589	mce2A	MCE-FAMILY PROTEIN MCE2A	27	0	0	27	0	0.3704	440.5	NE	NE
Rv0590	mce2B	MCE-FAMILY PROTEIN MCE2B	11	0	0	11	0	0.7273	189.5	NE	NE
Rv0590A	-	MCE-FAMILY RELATED PROTEIN	7	0	0	7	0	0.7143	84	NE	NE
Rv0591	mce2C	MCE-FAMILY PROTEIN MCE2C	22	0	0	22	0	0.7727	156.06	NE	NE
Rv0592	mce2D	MCE-FAMILY PROTEIN MCE2D	29	0	0	29	0	0.6897	87.15	NE	NE
Rv0593	lprL	POSSIBLE MCE-FAMILY LIPOPROTEIN LPRL (MCE-FAMILY LIPOPROTEIN MCE2E)	19	0	0	19	0	0.6316	183.5	NE	NE
Rv0594	mce2F	MCE-FAMILY PROTEIN MCE2F	30	0	0	30	0	0.9667	269.17	NE	NE
Rv0595c	-	hypothetical protein Rv0595c	8	0	0	8	0	1	226.38	NE	NE
Rv0596c	-	hypothetical protein Rv0596c	5	0	0	5	0	0	0	NE	NE
Rv0597c	-	hypothetical protein Rv0597c	14	0	0	14	0	0.5714	182.38	NE	NE
Rv0598c	-	hypothetical protein Rv0598c	7	0	0	7	0	0.7143	215.2	NE	NE
Rv0599c	-	hypothetical protein Rv0599c	6	0	0	6	0	0.6667	103.5	NE	NE
Rv0600c	-	PROBABLE TWO COMPONENT SENSOR KINASE -SECOND PART	4	0	0	4	0	1	110	NE	NE
Rv0601c	-	PROBABLE TWO COMPONENT SENSOR KINASE -FIRST PART	4	0	0	4	0	0.5	73.5	NE	NE
Rv0602c	tcrA	PROBABLE TWO COMPONENT DNA BINDING TRANSCRIPTIONAL REGULATORY PROTEIN TCRA	11	0	0	11	0	0.9091	95.4	NE	NE
Rv0603	-	POSSIBLE EXPORTED PROTEIN	2	0	0	2	0	1	94	NE	NE
Rv0604	lpqO	PROBABLE CONSERVED LIPOPROTEIN LPQO	7	0	0	7	0	0.8571	150.83	NE	NE
Rv0605	-	POSSIBLE RESOLVASE	10	0	0	10	0	0.9	219.67	NE	NE
Rv0606	-	POSSIBLE TRANSPOSASE (FRAGMENT)	9	0	0	9	0	0.6667	135.33	NE	NE
Rv0607	-	hypothetical protein Rv0607	1	0	0	1	0	1	4	NE	N/A
Rv0608	-	hypothetical protein Rv0608	2	0	0	2	0	0.5	209	NE	N/A
Rv0609	-	hypothetical protein Rv0609	7	0	0	7	0	0.8571	82.83	NE	NE
Rv0609A	-	hypothetical protein Rv0609A	2	0	0	2	0	1	33	NE	N/A
Rv0610c	-	hypothetical protein Rv0610c	11	0	0	11	0	0.9091	86	NE	NE
Rv0611c	-	hypothetical protein Rv0611c	13	0	0	13	0	0.8462	195.36	NE	NE
Rv0612	-	hypothetical protein Rv0612	6	0	0	6	0	1	154	NE	NE
Rv0613c	-	hypothetical protein Rv0613c	17	0	0	17	0	1	153.82	NE	NE
Rv0614	-	hypothetical protein Rv0614	14	0	0	14	0	0.8571	253.92	NE	NE
Rv0615	-	PROBABLE INTEGRAL MEMBRANE PROTEIN	5	0	0	5	0	0.8	210.5	NE	NE
Rv0616c	-	hypothetical protein Rv0616c	7	0	0	7	0	0.7143	261	NE	NE
Rv0617	-	hypothetical protein Rv0617	3	0	0	3	0	0.6667	211.5	NE	NE
Rv0618	galTa	PROBABLE GALACTOSE-1-PHOSPHATE URIDYLYLTRANSFERASE GALTA	9	0	0	9	0	0.6667	29.67	NE	NE
Rv0619	galTb	PROBABLE GALACTOSE-1-PHOSPHATE URIDYLYLTRANSFERASE GALTB	12	0	0	12	0	0.4167	47.2	NE	NE
Rv0620	galK	galactokinase	9	0	0	9	0	0.6667	37.83	NE	NE
Rv0621	-	POSSIBLE MEMBRANE PROTEIN	9	0	0	9	0	0.7778	125.57	NE	NE
Rv0622	-	POSSIBLE MEMBRANE PROTEIN	13	0	0	13	0	0.6923	218.11	NE	NE
Rv0623	-	hypothetical protein Rv0623	3	0	0	3	0	1	60	NE	NE
Rv0624	-	hypothetical protein Rv0624	7	0	0	7	0	0.8571	121.33	NE	NE
Rv0625c	-	PROBABLE CONSERVED TRANSMEMBRANE PROTEIN	10	0	0	10	0	0.9	126.67	NE	NE
Rv0626	-	hypothetical protein Rv0626	4	0	0	4	0	0.5	26	NE	NE
Rv0627	-	hypothetical protein Rv0627	1	0	0	1	0	1	7	NE	N/A
Rv0628c	-	hypothetical protein Rv0628c	4	0	0	4	0	1	171.5	NE	NE
Rv0629c	recD	PROBABLE EXONUCLEASE V (ALPHA CHAIN) RECD (EXODEOXYRIBONUCLEASE V ALPHA CHAIN) (EXODEOXYRIBONUCLEASE V POLYPEPTIDE)	16	0	0	16	0	0.5625	100.56	NE	NE
Rv0630c	recB	PROBABLE EXONUCLEASE V (BETA CHAIN) RECB (EXODEOXYRIBONUCLEASE V BETA CHAIN)(EXODEOXYRIBONUCLEASE V POLYPEPTIDE) (CHI-SPECIFIC ENDONUCLEASE)	34	0	0	34	0	0.7059	66.71	NE	NE
Rv0631c	recC	PROBABLE EXONUCLEASE V (GAMMA CHAIN) RECC (EXODEOXYRIBONUCLEASE V GAMMA CHAIN)(EXODEOXYRIBONUCLEASE V POLYPEPTIDE)	19	0	0	19	0	0.6316	81.67	NE	NE
Rv0632c	echA3	enoyl-CoA hydratase	14	0	0	14	0	0.8571	254.67	NE	NE
Rv0633c	-	POSSIBLE EXPORTED PROTEIN	14	0	0	14	0	0.9286	174.69	NE	NE
Rv0634c	-	POSSIBLE GLYOXALASE II (HYDROXYACYLGLUTATHIONE HYDROLASE) (GLX II)	13	0	0	13	0	0.8462	133.55	NE	NE
Rv0634A	-	hypothetical protein Rv0634A	6	0	0	6	0	0.8333	80.4	NE	NE
Rv0634B	rpmG	50S ribosomal protein L33	4	0	4	0	0	0.25	2	GD	GD
Rv0635	-	hypothetical protein Rv0635	14	0	14	0	0	0.2143	1.33	GD	ES
Rv0636	-	hypothetical protein Rv0636	8	0	7	1	0	0.25	255.5	GD	ES
Rv0637	-	hypothetical protein Rv0637	8	0	0	8	0	0.75	35.5	NE	NE
Rv0638	secE	preprotein translocase subunit SecE	9	0	9	0	0	0.1111	1	GD	ES
Rv0639	nusG	transcription antitermination protein NusG	13	0	13	0	0	0.3077	2.25	GD	ES
Rv0640	rplK	50S ribosomal protein L11	6	0	5	1	0	0.3333	105.5	GD	NE
Rv0641	rplA	50S ribosomal protein L1	8	0	0	8	0	0.125	371	NE	ES
Rv0642c	mmaA4	METHOXY MYCOLIC ACID SYNTHASE 4 MMAA4 (METHYL MYCOLIC ACID SYNTHASE 4) (MMA4) (HYDROXY MYCOLIC ACID SYNTHASE)	19	0	0	19	0	0.9474	177.22	NE	GA
Rv0643c	mmaA3	METHOXY MYCOLIC ACID SYNTHASE 3 MMAA3 (METHYL MYCOLIC ACID SYNTHASE 3) (MMA3) (HYDROXY MYCOLIC ACID SYNTHASE)	23	0	0	23	0	1	169.87	NE	GA
Rv0644c	mmaA2	METHOXY MYCOLIC ACID SYNTHASE 2 MMAA2 (METHYL MYCOLIC ACID SYNTHASE 2) (MMA2) (HYDROXY MYCOLIC ACID SYNTHASE)	12	0	0	1	11	1	853.17	GA	GA
Rv0645c	mmaA1	METHOXY MYCOLIC ACID SYNTHASE 1 MMAA1 (METHYL MYCOLIC ACID SYNTHASE 1) (MMA1) (HYDROXY MYCOLIC ACID SYNTHASE)	21	0	0	0	21	1	514	GA	GA
Rv0646c	lipG	PROBABLE LIPASE/ESTERASE LIPG	10	0	0	0	10	0.8	115	GA	GA
Rv0647c	-	hypothetical protein Rv0647c	15	13	0	1	1	0.2667	237.25	ES	ES
Rv0648	-	ALPHA-MANNOSIDASE	38	0	0	38	0	0.8158	172	NE	NE
Rv0649	fabD2	POSSIBLE MALONYL COA-ACYL CARRIER PROTEIN TRANSACYLASE FABD2 (MCT)	4	0	0	4	0	0.75	32	NE	NE
Rv0650	-	POSSIBLE SUGAR KINASE	6	0	0	6	0	0.8333	322.2	NE	NE
Rv0651	rplJ	50S ribosomal protein L10	6	6	0	0	0	0	0	ES	ES
Rv0652	rplL	50S ribosomal protein L7/L12	1	0	0	1	0	1	100	NE	N/A
Rv0653c	-	POSSIBLE TRANSCRIPTIONAL REGULATORY PROTEIN (PROBABLY TETR-FAMILY)	11	0	0	11	0	0.9091	183.9	NE	NE
Rv0654	-	PROBABLE DIOXYGENASE	27	0	0	27	0	0.8889	463.21	NE	GA
Rv0655	mkl	POSSIBLE RIBONUCLEOTIDE-TRANSPORT ATP-BINDING PROTEIN ABC TRANSPORTER MKL	15	0	0	15	0	0.8	141.83	NE	GA
Rv0656c	-	hypothetical protein Rv0656c	5	0	0	5	0	0.8	388.75	NE	GA
Rv0657c	-	hypothetical protein Rv0657c	2	0	0	2	0	1	95	NE	GA
Rv0658c	-	PROBABLE CONSERVED INTEGRAL MEMBRANE PROTEIN	17	0	0	17	0	0.7647	110.08	NE	NE
Rv0659c	-	hypothetical protein Rv0659c	4	0	0	4	0	0.75	359.33	NE	NE
Rv0660c	-	hypothetical protein Rv0660c	2	0	0	2	0	1	181.5	NE	NE
Rv0661c	-	hypothetical protein Rv0661c	5	0	0	5	0	1	139.6	NE	NE
Rv0662c	-	hypothetical protein Rv0662c	6	0	0	6	0	1	122.17	NE	N/A
Rv0663	atsD	POSSIBLE ARYLSULFATASE ATSD (ARYL-SULFATE SULPHOHYDROLASE) (ARYLSULPHATASE)	47	0	0	47	0	0.7872	85.43	NE	NE
Rv0664	-	hypothetical protein Rv0664	3	0	0	3	0	0.6667	89.5	NE	NE
Rv0665	-	hypothetical protein Rv0665	5	0	2	3	0	0.8	172.75	NE	NE
Rv0666	-	POSSIBLE MEMBRANE PROTEIN	0	0	0	0	0	0	0	N/A	N/A
Rv0667	rpoB	DNA-directed RNA polymerase subunit beta	39	39	0	0	0	0.1795	1.14	ES	ES
Rv0668	rpoC	DNA-directed RNA polymerase subunit beta'	52	45	0	7	0	0.1731	50.44	ES	ES
Rv0669c	-	POSSIBLE HYDROLASE	37	0	0	37	0	0.8108	207.53	NE	NE
Rv0670	end	endonuclease IV	5	0	0	5	0	1	235.4	NE	NE
Rv0671	lpqP	POSSIBLE CONSERVED LIPOPROTEIN LPQP	13	0	0	13	0	0.8462	199.73	NE	NE
Rv0672	fadE8	PROBABLE ACYL-CoA DEHYDROGENASE FADE8	27	0	0	27	0	0.8519	137.7	NE	NE
Rv0673	echA4	enoyl-CoA hydratase	10	0	0	10	0	0.8	264.62	NE	NE
Rv0674	-	hypothetical protein Rv0674	7	0	0	7	0	0.2857	20.5	NE	NE
Rv0675	echA5	enoyl-CoA hydratase	5	0	0	5	0	0.6	68.33	NE	NE
Rv0676c	mmpL5	PROBABLE CONSERVED TRANSMEMBRANE TRANSPORT PROTEIN MMPL5	32	0	0	32	0	0.875	208.79	NE	NE
Rv0677c	mmpS5	POSSIBLE CONSERVED MEMBRANE PROTEIN MMPS5	6	0	0	6	0	0.8333	216.2	NE	NE
Rv0678	-	hypothetical protein Rv0678	5	0	0	5	0	1	574.6	NE	NE
Rv0679c	-	CONSERVED HYPOTHETICAL THREONINE RICH PROTEIN	6	0	0	6	0	0.6667	296.5	NE	NE
Rv0680c	-	PROBABLE CONSERVED TRANSMEMBRANE PROTEIN	3	0	0	3	0	1	417.67	NE	NE
Rv0681	-	PROBABLE TRANSCRIPTIONAL REGULATORY PROTEIN (POSSIBLY TETR-FAMILY)	13	0	0	13	0	0.9231	98.83	NE	NE
Rv0682	rpsL	30S ribosomal protein S12	8	8	0	0	0	0	0	ES	ES
Rv0683	rpsG	30S ribosomal protein S7	5	5	0	0	0	0	0	ES	ES
Rv0684	fusA1	elongation factor G	34	34	0	0	0	0.0882	1.33	ES	ES
Rv0685	tuf	elongation factor Tu	12	11	0	1	0	0.1667	94	ES	ES
Rv0686	-	PROBABLE MEMBRANE PROTEIN	12	0	0	12	0	1	327.33	NE	NE
Rv0687	fabG	3-ketoacyl-(acyl-carrier-protein) reductase	17	0	0	17	0	0.8235	83.57	NE	NE
Rv0688	-	PUTATIVE FERREDOXIN REDUCTASE	19	0	0	19	0	0.7368	209.86	NE	NE
Rv0689c	-	hypothetical protein Rv0689c	5	0	0	5	0	0.6	647.33	NE	NE
Rv0690c	-	hypothetical protein Rv0690c	17	0	0	17	0	0.7647	176.77	NE	NE
Rv0691c	-	PROBABLE TRANSCRIPTIONAL REGULATORY PROTEIN	9	0	0	9	0	0.6667	280.67	NE	NE
Rv0692	-	hypothetical protein Rv0692	7	0	0	7	0	0.8571	223.17	NE	NE
Rv0693	pqqE	PROBABLE COENZYME PQQ SYNTHESIS PROTEIN E PQQE (COENZYME PQQ SYNTHESIS PROTEIN III)	19	0	0	19	0	0.6842	169.54	NE	NE
Rv0694	lldD1	POSSIBLE L-LACTATE DEHYDROGENASE (CYTOCHROME) LLDD1	18	0	0	18	0	0.3889	156.57	NE	NE
Rv0695	-	hypothetical protein Rv0695	12	0	0	12	0	0.5	96.33	NE	NE
Rv0696	-	PROBABLE MEMBRANE SUGAR TRANSFERASE	27	0	0	27	0	0.5185	95.86	NE	NE
Rv0697	-	PROBABLE DEHYDROGENASE	27	17	0	10	0	0.2963	18.38	ES	GD
Rv0698	-	hypothetical protein Rv0698	12	0	0	12	0	0.5	94	NE	NE
Rv0699	-	hypothetical protein Rv0699	3	0	0	3	0	0.6667	42.5	NE	NE
Rv0700	rpsJ	30S ribosomal protein S10	7	0	7	0	0	0.8571	2.5	GD	GD
Rv0701	rplC	50S ribosomal protein L3	16	13	3	0	0	0.1875	1	ES	ES
Rv0702	rplD	50S ribosomal protein L4	11	11	0	0	0	0	0	ES	ES
Rv0703	rplW	50S ribosomal protein L23	5	5	0	0	0	0.2	3	ES	ES
Rv0704	rplB	50S ribosomal protein L2	18	18	0	0	0	0	0	ES	ES
Rv0705	rpsS	30S ribosomal protein S19	2	2	0	0	0	0	0	ES	ES
Rv0706	rplV	50S ribosomal protein L22	9	9	0	0	0	0	0	ES	ES
Rv0707	rpsC	30S ribosomal protein S3	14	14	0	0	0	0.0714	1	ES	ES
Rv0708	rplP	50S ribosomal protein L16	10	10	0	0	0	0	0	ES	ES
Rv0709	rpmC	50S ribosomal protein L29	4	4	0	0	0	0	0	ES	GD
Rv0710	rpsQ	30S ribosomal protein S17	12	10	0	2	0	0.1667	223.5	ES	ES
Rv0711	atsA	POSSIBLE ARYLSULFATASE ATSA (ARYL-SULFATE SULPHOHYDROLASE) (ARYLSULPHATASE)	46	0	0	46	0	0.9348	190.56	NE	NE
Rv0712	-	hypothetical protein Rv0712	20	0	0	20	0	0.8	129.56	NE	NE
Rv0713	-	PROBABLE CONSERVED TRANSMEMBRANE PROTEIN	20	0	0	20	0	0.75	297.8	NE	NE
Rv0714	rplN	50S ribosomal protein L14	5	5	0	0	0	0	0	ES	ES
Rv0715	rplX	50S ribosomal protein L24	5	5	0	0	0	0	0	ES	ES
Rv0716	rplE	50S ribosomal protein L5	4	4	0	0	0	0	0	ES	ES
Rv0717	rpsN	30S ribosomal protein S14	3	3	0	0	0	0	0	ES	N/A
Rv0718	rpsH	30S ribosomal protein S8	10	10	0	0	0	0	0	ES	ES
Rv0719	rplF	50S ribosomal protein L6	16	16	0	0	0	0	0	ES	ES
Rv0720	rplR	50S ribosomal protein L18	4	4	0	0	0	0.5	1	ES	ES
Rv0721	rpsE	30S ribosomal protein S5	13	13	0	0	0	0.1538	1	ES	ES
Rv0722	rpmD	50S ribosomal protein L30	2	2	0	0	0	0.5	1	ES	N/A
Rv0723	rplO	50S ribosomal protein L15	3	2	0	1	0	0.3333	107	ES	N/A
Rv0724	sppA	POSSIBLE PROTEASE IV SPPA (ENDOPEPTIDASE IV) (SIGNAL PEPTIDE PEPTIDASE)	31	0	0	31	0	0.8387	143.65	NE	NE
Rv0724A	-	hypothetical protein Rv0724A	6	0	0	6	0	0.6667	661.75	NE	NE
Rv0725c	-	hypothetical protein Rv0725c	15	0	0	15	0	0.6667	328.6	NE	NE
Rv0726c	-	hypothetical protein Rv0726c	16	0	0	16	0	0.8125	210.23	NE	NE
Rv0727c	fucA	L-fuculose-phosphate aldolase	13	0	0	13	0	1	182.92	NE	NE
Rv0728c	serA2	POSSIBLE D-3-PHOSPHOGLYCERATE DEHYDROGENASE SERA2 (PHOSPHOGLYCERATE DEHYDROGENASE) (PGDH)	9	0	0	9	0	0.8889	189.88	NE	NE
Rv0729	xylB	POSSIBLE D-XYLULOSE KINASE XYLB (XYLULOKINASE) (XYLULOSE KINASE)	19	0	0	11	8	0.8421	413.12	NE	NE
Rv0730	-	hypothetical protein Rv0730	4	0	0	0	4	1	813.75	GA	GA
Rv0731c	-	hypothetical protein Rv0731c	10	0	0	0	10	1	409.3	GA	GA
Rv0732	secY	preprotein translocase subunit SecY	28	0	28	0	0	0.2143	5.67	GD	ES
Rv0733	adk	adenylate kinase	6	0	5	1	0	0.1667	605	GD	NE
Rv0734	mapA	methionine aminopeptidase	10	0	0	10	0	0.6	78.17	NE	NE
Rv0735	sigL	RNA polymerase sigma factor SigL	7	0	0	7	0	1	335.71	NE	NE
Rv0736	-	PROBABLE CONSERVED MEMBRANE PROTEIN	9	0	0	9	0	0.3333	66.33	NE	NE
Rv0737	-	POSSIBLE TRANSCRIPTIONAL REGULATORY PROTEIN	5	0	0	5	0	0.6	251.33	NE	NE
Rv0738	-	hypothetical protein Rv0738	1	0	0	1	0	1	1	NE	N/A
Rv0739	-	hypothetical protein Rv0739	18	0	0	18	0	0.9444	402.53	NE	NE
Rv0740	-	hypothetical protein Rv0740	10	0	0	10	0	0.9	233.44	NE	NE
Rv0741	-	PROBABLE TRANSPOSASE (FRAGMENT)	4	0	0	4	0	0.75	118.33	NE	NE
Rv0742	PE_PGRS8	PE-PGRS FAMILY PROTEIN	6	0	0	6	0	1	289.67	NE	NE
Rv0743c	-	hypothetical protein Rv0743c	10	0	0	10	0	0.9	726	NE	NE
Rv0744c	-	POSSIBLE TRANSCRIPTIONAL REGULATORY PROTEIN	9	0	0	9	0	0.8889	92.75	NE	NE
Rv0745	-	hypothetical protein Rv0745	7	0	0	7	0	0.7143	211	NE	NE
Rv0746	PE_PGRS9	PE-PGRS FAMILY PROTEIN	16	0	0	16	0	0.625	189.6	NE	NE
Rv0747	PE_PGRS10	PE-PGRS FAMILY PROTEIN	17	0	0	17	0	0.8235	207.64	NE	NE
Rv0748	-	hypothetical protein Rv0748	3	0	0	3	0	1	81	NE	NE
Rv0749	-	hypothetical protein Rv0749	5	0	0	5	0	1	211.6	NE	NE
Rv0749A	-	hypothetical protein Rv0749A	2	0	0	2	0	1	81	NE	NE
Rv0750	-	hypothetical protein Rv0750	5	0	0	5	0	1	55	NE	NE
Rv0751c	mmsB	PROBABLE 3-HYDROXYISOBUTYRATE DEHYDROGENASE MMSB (HIBADH)	8	0	0	8	0	0.875	248	NE	NE
Rv0752c	fadE9	PROBABLE ACYL-CoA DEHYDROGENASE FADE9	16	0	0	16	0	0.5625	123.33	NE	NE
Rv0753c	mmsA	PROBABLE METHYLMALONATE-SEMIALDEHYDE DEHYDROGENASE MMSA (METHYLMALONIC ACID SEMIALDEHYDE DEHYDROGENASE) (MMSDH)	19	0	0	19	0	0.8947	62.47	NE	NE
Rv0754	PE_PGRS11	PE-PGRS FAMILY PROTEIN	31	0	0	31	0	0.8065	213.16	NE	NE
Rv0755c	PPE12	PPE FAMILY PROTEIN	56	21	21	7	7	0.375	99.57	GD	NE
Rv0755A	-	PUTATIVE TRANSPOSASE (FRAGMENT)	7	0	0	0	7	0.8571	1064.17	GA	GA
Rv0756c	-	hypothetical protein Rv0756c	7	0	0	6	1	1	301	NE	NE
Rv0757	phoP	POSSIBLE TWO COMPONENT SYSTEM RESPONSE TRANSCRIPTIONAL POSITIVE REGULATOR PHOP	12	0	0	12	0	0.9167	44.18	NE	NE
Rv0758	phoR	POSSIBLE TWO COMPONENT SYSTEM RESPONSE SENSOR KINASE MEMBRANE ASSOCIATED PHOR	18	0	0	18	0	0.8333	55.4	NE	NE
Rv0759c	-	hypothetical protein Rv0759c	2	0	0	2	0	0.5	779	NE	NE
Rv0760c	-	hypothetical protein Rv0760c	6	0	0	6	0	0.6667	353.75	NE	NE
Rv0761c	adhB	POSSIBLE ZINC-CONTAINING ALCOHOL DEHYDROGENASE NAD DEPENDENT ADHB	14	0	0	14	0	0.7857	367.45	NE	NE
Rv0762c	-	hypothetical protein Rv0762c	14	0	0	14	0	0.8571	125.67	NE	NE
Rv0763c	-	POSSIBLE FERREDOXIN	3	0	0	3	0	0.6667	64	NE	N/A
Rv0764c	cyp51	CYTOCHROME P450 51 CYP51 (CYPL1) (P450-L1A1) (STEROL 14-ALPHA DEMETHYLASE) (LANOSTEROL 14-ALPHA DEMETHYLASE) (P450-14DM)	19	0	0	19	0	0.6842	58.46	NE	NE
Rv0765c	-	short chain dehydrogenase	12	0	0	12	0	0.75	133.67	NE	NE
Rv0766c	cyp123	PROBABLE CYTOCHROME P450 123 CYP123	26	0	0	26	0	0.6154	141.81	NE	NE
Rv0767c	-	hypothetical protein Rv0767c	14	0	0	14	0	0.7857	84.91	NE	NE
Rv0768	aldA	PROBABLE ALDEHYDE DEHYDROGENASE NAD DEPENDENT ALDA (ALDEHYDE DEHYDROGENASE	28	0	0	28	0	0.4643	63.31	NE	NE
Rv0769	-	short chain dehydrogenase	17	0	0	17	0	0.7647	97.69	NE	NE
Rv0770	-	PROBABLE DEHYDROGENASE/REDUCTASE	10	0	0	10	0	0.8	101.25	NE	NE
Rv0771	-	POSSIBLE 4-CARBOXYMUCONOLACTONE DECARBOXYLASE (CMD)	11	0	0	11	0	0.7273	184.88	NE	NE
Rv0772	purD	phosphoribosylamine--glycine ligase	25	25	0	0	0	0	0	ES	ES
Rv0773c	ggtA	PROBABLE BIFUNCTIONAL ACYLASE GGTA: CEPHALOSPORIN ACYLASE (GL-7ACA ACYLASE) + GAMMA-GLUTAMYLTRANSPEPTIDASE (GGT)	21	1	0	20	0	0.5238	114.09	NE	NE
Rv0774c	-	PROBABLE CONSERVED EXPORTED PROTEIN	11	0	0	11	0	0.7273	117	NE	NE
Rv0775	-	hypothetical protein Rv0775	9	0	0	9	0	1	293.11	NE	NE
Rv0776c	-	hypothetical protein Rv0776c	15	0	0	15	0	0.8667	153.85	NE	NE
Rv0777	purB	adenylosuccinate lyase	19	18	0	1	0	0.1053	67	ES	ES
Rv0778	cyp126	POSSIBLE CYTOCHROME P450 126 CYP126	22	0	0	22	0	0.7727	42.41	NE	NE
Rv0779c	-	POSSIBLE CONSERVED TRANSMEMBRANE PROTEIN	9	0	0	9	0	0.8889	104	NE	NE
Rv0780	hemH	phosphoribosylaminoimidazole-succinocarboxamide synthase	26	26	0	0	0	0	0	ES	ES
Rv0781	ptrBa	PROBABLE PROTEASE II PTRBA	26	1	17	8	0	0.2308	39.33	GD	NE
Rv0782	ptrBb	PROBABLE PROTEASE II PTRBB	46	0	9	37	0	0.5	39.43	NE	NE
Rv0783c	emrB	POSSIBLE MULTIDRUG RESISTANCE INTEGRAL MEMBRANE EFFLUX PROTEIN EMRB	27	0	0	27	0	0.5556	63.53	NE	NE
Rv0784	-	hypothetical protein Rv0784	10	0	0	10	0	0.4	59.75	NE	NE
Rv0785	-	putative FAD-binding dehydrogenase	36	0	0	36	0	0.5	142.72	NE	NE
Rv0786c	-	hypothetical protein Rv0786c	12	0	0	12	0	0.5	389	NE	NE
Rv0787	-	hypothetical protein Rv0787	16	0	0	16	0	0.8125	141.92	NE	NE
Rv0787A	-	phosphoribosylformylglycinamidine synthase subunit PurS	2	2	0	0	0	0	0	ES	ES
Rv0788	purQ	phosphoribosylformylglycinamidine synthase subunit I	12	12	0	0	0	0	0	ES	ES
Rv0789c	-	hypothetical protein Rv0789c	7	0	0	7	0	1	91	NE	NE
Rv0790c	-	hypothetical protein Rv0790c	21	0	0	21	0	0.7619	305.94	NE	NE
Rv0791c	-	hypothetical protein Rv0791c	13	0	0	13	0	0.8462	134.09	NE	NE
Rv0792c	-	PROBABLE TRANSCRIPTIONAL REGULATORY PROTEIN (PROBABLY GNTR-FAMILY)	19	0	0	19	0	0.7895	155.4	NE	NE
Rv0793	-	hypothetical protein Rv0793	9	0	0	9	0	1	83	NE	NE
Rv0794c	-	PROBABLE OXIDOREDUCTASE	21	0	0	21	0	0.6667	120.57	NE	NE
Rv0795	-	PUTATIVE TRANSPOSASE FOR INSERTION SEQUENCE ELEMENT IS6110 (FRAGMENT)	5	0	0	5	0	1	157	NE	NE
Rv0796	-	PUTATIVE TRANSPOSASE FOR INSERTION SEQUENCE ELEMENT IS6110	25	0	0	25	0	1	200.88	NE	NE
Rv0797	-	IS1547 transposase	13	0	0	13	0	0.9231	228.5	NE	NE
Rv0798c	cfp29	29 KDa ANTIGEN CFP29	17	0	0	17	0	0.5294	63.78	NE	NE
Rv0799c	-	hypothetical protein Rv0799c	10	0	0	10	0	0.7	173.14	NE	NE
Rv0800	pepC	putative aminopeptidase 2	17	0	0	17	0	0.6471	100.45	NE	NE
Rv0801	-	hypothetical protein Rv0801	2	0	0	2	0	1	25.5	NE	NE
Rv0802c	-	hypothetical protein Rv0802c	16	0	0	16	0	0.5	32	NE	NE
Rv0803	purL	phosphoribosylformylglycinamidine synthase II	35	35	0	0	0	0.0286	1	ES	ES
Rv0804	-	hypothetical protein Rv0804	7	0	0	7	0	1	249.57	NE	NE
Rv0805	-	hypothetical protein Rv0805	18	0	0	18	0	0.6111	148.45	NE	NE
Rv0806c	cpsY	POSSIBLE UDP-GLUCOSE-4-EPIMERASE CPSY (GALACTOWALDENASE) (UDP-GALACTOSE-4-EPIMERASE) (URIDINE DIPHOSPHATE GALACTOSE-4-EPIMERASE) (URIDINE DIPHOSPHO-GALACTOSE-4-EPIMERASE)	42	0	0	42	0	0.8095	437.29	NE	NE
Rv0807	-	hypothetical protein Rv0807	2	0	0	2	0	1	113	NE	NE
Rv0808	purF	amidophosphoribosyltransferase	27	25	0	2	0	0.1111	59	ES	ES
Rv0809	purM	phosphoribosylaminoimidazole synthetase	15	14	0	0	1	0.2667	203.5	ES	ES
Rv0810c	-	hypothetical protein Rv0810c	5	4	0	0	1	0.2	157	ES	ES
Rv0811c	-	hypothetical protein Rv0811c	17	17	0	0	0	0.0588	1	ES	ES
Rv0812	-	4-amino-4-deoxychorismate lyase	17	16	0	1	0	0.1765	12	ES	GD
Rv0813c	-	hypothetical protein Rv0813c	14	0	0	14	0	0.7857	117.18	NE	GA
Rv0814c	sseC2	CONSERVED HYPOTHETICAL PROTEIN SSEC2	3	0	0	3	0	1	545	NE	GA
Rv0815c	cysA2	PROBABLE THIOSULFATE SULFURTRANSFERASE CYSA2 (RHODANESE-LIKE PROTEIN) (THIOSULFATE CYANIDE TRANSSULFURASE) (THIOSULFATE THIOTRANSFERASE)	15	0	0	15	0	1	191.27	NE	GA
Rv0816c	thiX	PROBABLE THIOREDOXIN THIX	3	0	0	3	0	0.6667	385	NE	GA
Rv0817c	-	PROBABLE CONSERVED EXPORTED PROTEIN	16	15	0	1	0	0.0625	44	ES	GD
Rv0818	-	TRANSCRIPTIONAL REGULATORY PROTEIN	11	0	0	11	0	0.9091	113.9	NE	GA
Rv0819	-	hypothetical protein Rv0819	14	0	0	14	0	0.6429	50.78	NE	GA
Rv0820	phoT	PROBABLE PHOSPHATE-TRANSPORT ATP-BINDING PROTEIN ABC TRANSPORTER PHOT	13	0	0	13	0	0.7692	108.9	NE	GA
Rv0821c	phoY2	PROBABLE PHOSPHATE-TRANSPORT SYSTEM TRANSCRIPTIONAL REGULATORY PROTEIN PHOY2	7	0	0	7	0	0.7143	157	NE	GA
Rv0822c	-	hypothetical protein Rv0822c	30	0	0	30	0	0.9333	327.21	NE	GA
Rv0823c	-	POSSIBLE TRANSCRIPTIONAL REGULATORY PROTEIN	17	0	0	17	0	0.8235	284.64	NE	GA
Rv0824c	desA1	PROBABLE ACYL-	20	0	20	0	0	0.35	1.29	GD	ES
Rv0825c	-	hypothetical protein Rv0825c	10	0	0	0	10	0.9	95.89	GA	NE
Rv0826	-	hypothetical protein Rv0826	22	0	0	0	22	0.9545	445.95	GA	NE
Rv0827c	-	PROBABLE TRANSCRIPTIONAL REGULATORY PROTEIN	8	0	0	0	8	0.875	227.14	GA	NE
Rv0828c	-	POSSIBLE DEAMINASE	10	0	0	0	10	1	645.2	GA	NE
Rv0829	-	POSSIBLE TRANSPOSASE (FRAGMENT)	4	0	0	0	4	1	104.25	GA	NE
Rv0830	-	hypothetical protein Rv0830	21	0	0	0	21	0.9048	390.68	GA	NE
Rv0831c	-	hypothetical protein Rv0831c	20	0	0	0	20	0.95	454.47	GA	NE
Rv0832	PE_PGRS12	PE-PGRS FAMILY PROTEIN	4	0	0	4	0	0.75	394.33	NE	NE
Rv0833	PE_PGRS13	PE-PGRS FAMILY PROTEIN	12	0	0	12	0	0.5	377.67	NE	NE
Rv0834c	PE_PGRS14	PE-PGRS FAMILY PROTEIN	28	0	0	28	0	0.75	270.14	NE	NE
Rv0835	lpqQ	POSSIBLE LIPOPROTEIN LPQQ	15	0	0	15	0	0.8	198.67	NE	NE
Rv0836c	-	hypothetical protein Rv0836c	10	0	0	10	0	0.9	265.67	NE	NE
Rv0837c	-	hypothetical protein Rv0837c	23	0	0	23	0	0.9565	135.36	NE	NE
Rv0838	lpqR	PROBABLE CONSERVED LIPOPROTEIN LPQR	7	0	0	7	0	0.8571	213.33	NE	NE
Rv0839	-	hypothetical protein Rv0839	15	0	0	15	0	0.8667	275.08	NE	NE
Rv0840c	pip	PROBABLE PROLINE IMINOPEPTIDASE PIP (PROLYL AMINOPEPTIDASE) (PAP)	9	0	0	9	0	0.7778	236.43	NE	NE
Rv0841	-	PROBABLE CONSERVED TRANSMEMBRANE PROTEIN	3	0	0	3	0	1	145.67	NE	NE
Rv0842	-	PROBABLE CONSERVED INTEGRAL MEMBRANE PROTEIN	24	0	0	24	0	0.7917	132.89	NE	NE
Rv0843	-	PROBABLE DEHYDROGENASE	18	0	0	18	0	0.7778	303.79	NE	NE
Rv0844c	narL	POSSIBLE NITRATE/NITRITE RESPONSE TRANSCRIPTIONAL REGULATORY PROTEIN NARL	10	0	0	10	0	1	443.9	NE	NE
Rv0845	-	POSSIBLE TWO COMPONENT SENSOR KINASE	27	0	0	27	0	0.9259	133.96	NE	NE
Rv0846c	-	PROBABLE OXIDASE	31	0	0	31	0	0.7097	115.27	NE	NE
Rv0847	lpqS	PROBABLE LIPOPROTEIN LPQS	6	0	0	6	0	0.8333	225.6	NE	NE
Rv0848	cysK2	POSSIBLE CYSTEINE SYNTHASE A CYSK2 (O-ACETYLSERINE SULFHYDRYLASE) (O-ACETYLSERINE (THIOL)-LYASE) (CSASE)	29	0	0	29	0	0.8621	170.36	NE	NE
Rv0849	-	PROBABLE CONSERVED INTEGRAL MEMBRANE TRANSPORT PROTEIN	23	0	0	23	0	0.8261	217.68	NE	NE
Rv0850	-	PUTATIVE TRANSPOSASE (FRAGMENT)	10	0	0	10	0	0.5	74	NE	NE
Rv0851c	-	short chain dehydrogenase	10	0	0	10	0	0.7	102.86	NE	NE
Rv0852	fadD16	POSSIBLE FATTY-ACID-CoA LIGASE FADD16 (FATTY-ACID-CoA SYNTHETASE) (FATTY-ACID-CoA SYNTHASE)	15	0	0	15	0	0.6667	147.5	NE	NE
Rv0853c	pdc	PROBABLE PYRUVATE OR INDOLE-3-PYRUVATE DECARBOXYLASE PDC	26	0	0	26	0	0.6154	195	NE	NE
Rv0854	-	hypothetical protein Rv0854	7	0	0	7	0	1	526.57	NE	NE
Rv0855	far	PROBABLE FATTY-ACID-CoA RACEMASE FAR	14	0	0	14	0	0.8571	205.17	NE	NE
Rv0856	-	hypothetical protein Rv0856	5	0	0	5	0	0.8	266.25	NE	NE
Rv0857	-	hypothetical protein Rv0857	9	0	0	9	0	0.7778	138.14	NE	NE
Rv0858c	-	aminotransferase	22	0	0	22	0	0.8636	105.11	NE	NE
Rv0859	fadA	acetyl-CoA acetyltransferase	9	0	0	9	0	0.8889	249.25	NE	NE
Rv0860	fadB	PROBABLE FATTY OXIDATION PROTEIN FADB	27	0	0	27	0	0.8519	206.52	NE	NE
Rv0861c	ercc3	PROBABLE DNA HELICASE ERCC3	27	0	0	27	0	0.7778	115.76	NE	NE
Rv0862c	-	hypothetical protein Rv0862c	30	0	0	30	0	0.6667	111.3	NE	NE
Rv0863	-	hypothetical protein Rv0863	7	0	0	7	0	0.8571	318.33	NE	NE
Rv0864	moaC	molybdenum cofactor biosynthesis protein C	11	0	0	11	0	0.9091	451.2	NE	NE
Rv0865	mog	PROBABLE MOLYBDOPTERIN BIOSYNTHESIS MOG PROTEIN	8	0	0	8	0	0.625	410.2	NE	NE
Rv0866	moaE2	PROBABLE MOLYBDENUM COFACTOR BIOSYNTHESIS PROTEIN E2 MOAE2 (MOLYBDOPTERIN CONVERTING FACTOR LARGE SUBUNIT) (MOLYBDOPTERIN	4	0	0	4	0	0.75	212.67	NE	NE
Rv0867c	rpfA	POSSIBLE RESUSCITATION-PROMOTING FACTOR RPFA	12	0	0	12	0	0.75	380.67	NE	NE
Rv0868c	moaD2	PROBABLE MOLYBDENUM COFACTOR BIOSYNTHESIS PROTEIN D 2 MOAD2 (MOLYBDOPTERIN CONVERTING FACTOR SMALL SUBUNIT) (MOLYBDOPTERIN	7	0	0	7	0	0.8571	273.17	NE	NE
Rv0869c	moaA	molybdenum cofactor biosynthesis protein A	15	0	0	15	0	0.8667	273.85	NE	NE
Rv0870c	-	hypothetical protein Rv0870c	6	0	0	6	0	0.6667	99.75	NE	NE
Rv0871	cspB	PROBABLE COLD SHOCK-LIKE PROTEIN B CSPB	5	0	0	5	0	0.8	38	NE	NE
Rv0872c	PE_PGRS15	PE-PGRS FAMILY PROTEIN	28	0	0	28	0	0.75	204	NE	NE
Rv0873	fadE10	PROBABLE ACYL-CoA DEHYDROGENASE FADE10	35	0	0	35	0	0.7714	415.96	NE	NE
Rv0874c	-	hypothetical protein Rv0874c	10	0	0	10	0	0.7	407	NE	NE
Rv0875c	-	POSSIBLE CONSERVED EXPORTED PROTEIN	12	0	12	0	0	0.25	1	GD	NE
Rv0876c	-	POSSIBLE CONSERVED TRANSMEMBRANE PROTEIN	26	0	21	5	0	0.5769	19.73	GD	NE
Rv0877	-	hypothetical protein Rv0877	16	0	0	16	0	0.875	227.93	NE	GA
Rv0878c	PPE13	PPE FAMILY PROTEIN	19	0	0	19	0	0.9474	146.44	NE	GA
Rv0879c	-	POSSIBLE CONSERVED TRANSMEMBRANE PROTEIN	4	0	0	4	0	0.5	15	NE	NE
Rv0880	-	POSSIBLE TRANSCRIPTIONAL REGULATORY PROTEIN (POSSIBLY MARR-FAMILY)	1	0	0	1	0	1	22	NE	N/A
Rv0881	-	POSSIBLE RRNA METHYLTRANSFERASE (RRNA METHYLASE)	15	0	0	15	0	0.6667	89.9	NE	NE
Rv0882	-	PROBABLE TRANSMEMBRANE PROTEIN	2	0	0	2	0	0.5	103	NE	NE
Rv0883c	-	hypothetical protein Rv0883c	7	0	0	7	0	0.1429	1	NE	ES
Rv0884c	serC	phosphoserine aminotransferase	13	12	0	1	0	0.2308	29.67	ES	ES
Rv0885	-	hypothetical protein Rv0885	15	0	0	15	0	0.7333	64.27	NE	NE
Rv0886	fprB	PROBABLE NADPH:ADRENODOXIN OXIDOREDUCTASE FPRB (ADRENODOXIN REDUCTASE) (AR) (FERREDOXIN-NADP(+) REDUCTASE)	26	0	0	26	0	0.7692	121.05	NE	NE
Rv0887c	-	hypothetical protein Rv0887c	5	0	0	5	0	0.6	128.67	NE	NE
Rv0888	-	PROBABLE EXPORTED PROTEIN	31	0	0	31	0	0.7742	247.58	NE	NE
Rv0889c	citA	citrate synthase 2	13	0	0	13	0	0.8462	358.36	NE	NE
Rv0890c	-	PROBABLE TRANSCRIPTIONAL REGULATORY PROTEIN (PROBABLY LUXR-FAMILY)	48	0	0	48	0	0.875	223.6	NE	NE
Rv0891c	-	POSSIBLE TRANSCRIPTIONAL REGULATORY PROTEIN	25	0	0	25	0	0.92	121.13	NE	NE
Rv0892	-	PROBABLE MONOOXYGENASE	43	0	16	27	0	0.4651	40.15	NE	NE
Rv0893c	-	hypothetical protein Rv0893c	25	0	0	25	0	0.6	46.33	NE	NE
Rv0894	-	POSSIBLE TRANSCRIPTIONAL REGULATORY PROTEIN (POSSIBLY LUXR-FAMILY)	18	0	0	18	0	0.4444	88.25	NE	NE
Rv0895	-	hypothetical protein Rv0895	29	0	0	29	0	0.8966	164.31	NE	NE
Rv0896	gltA	type II citrate synthase	29	27	0	2	0	0.1379	4.25	ES	GD
Rv0897c	-	PROBABLE OXIDOREDUCTASE	21	0	0	21	0	0.7143	178.07	NE	NE
Rv0898c	-	hypothetical protein Rv0898c	2	0	0	2	0	1	40	NE	N/A
Rv0899	ompA	OUTER MEMBRANE PROTEIN A OMPA	20	0	0	20	0	0.5	205.6	NE	NE
Rv0900	-	POSSIBLE MEMBRANE PROTEIN	2	0	0	2	0	1	219.5	NE	NE
Rv0901	-	POSSIBLE CONSERVED EXPORTED OR MEMBRANE PROTEIN	9	0	0	9	0	0.8889	120	NE	NE
Rv0902c	prrB	TWO COMPONENT SENSOR HISTIDINE KINASE PRRB	15	12	0	3	0	0.2	143.33	ES	ES
Rv0903c	prrA	TWO COMPONENT RESPONSE TRANSCRIPTIONAL REGULATORY PROTEIN PRRA	10	0	0	10	0	0.2	85.5	NE	ES
Rv0904c	accD3	PUTATIVE ACETYL-COENZYME A CARBOXYLASE CARBOXYL TRANSFERASE (SUBUNIT BETA) ACCD3 (ACCASE BETA CHAIN)	25	0	0	25	0	0.76	111.95	NE	NE
Rv0905	echA6	enoyl-CoA hydratase	10	0	0	10	0	0.7	77.86	NE	NE
Rv0906	-	hypothetical protein Rv0906	16	0	0	16	0	0.6875	182.91	NE	NE
Rv0907	-	hypothetical protein Rv0907	40	0	0	40	0	0.575	48.87	NE	NE
Rv0908	ctpE	PROBABLE METAL CATION TRANSPORTER ATPASE P-TYPE CTPE	31	0	0	31	0	0.6774	179.95	NE	NE
Rv0909	-	hypothetical protein Rv0909	3	0	0	3	0	1	61	NE	NE
Rv0910	-	hypothetical protein Rv0910	7	0	0	7	0	0.8571	19.5	NE	NE
Rv0911	-	hypothetical protein Rv0911	16	0	0	16	0	0.75	114.33	NE	NE
Rv0912	-	PROBABLE CONSERVED TRANSMEMBRANE PROTEIN	5	0	0	5	0	1	65.2	NE	NE
Rv0913c	-	POSSIBLE DIOXYGENASE	41	0	0	41	0	0.5366	62.23	NE	NE
Rv0914c	-	acetyl-CoA acetyltransferase	17	0	0	17	0	0.8824	113.6	NE	NE
Rv0915c	PPE14	PPE FAMILY PROTEIN	20	0	0	20	0	0.8	343.69	NE	NE
Rv0916c	PE7	PE FAMILY PROTEIN	6	0	0	6	0	0.6667	75.5	NE	NE
Rv0917	betP	POSSIBLE GLYCINE BETAINE TRANSPORT INTEGRAL MEMBRANE PROTEIN BETP	42	0	0	42	0	0.8095	245.41	NE	NE
Rv0918	-	hypothetical protein Rv0918	8	0	0	8	0	0.625	152.6	NE	NE
Rv0919	-	hypothetical protein Rv0919	10	0	0	10	0	0.9	268.33	NE	NE
Rv0920c	-	PROBABLE TRANSPOSASE	22	0	0	22	0	0.7727	97.29	NE	NE
Rv0921	-	POSSIBLE RESOLVASE	7	0	0	7	0	0.8571	210.17	NE	NE
Rv0922	-	POSSIBLE TRANSPOSASE	18	0	0	18	0	0.8333	263.67	NE	NE
Rv0923c	-	hypothetical protein Rv0923c	22	0	0	22	0	0.8636	114.37	NE	NE
Rv0924c	mntH	manganese transport protein MntH	20	0	0	0	20	0.9	767.33	GA	NE
Rv0925c	-	hypothetical protein Rv0925c	18	0	0	0	18	0.7778	498.79	GA	NE
Rv0926c	-	hypothetical protein Rv0926c	21	0	0	21	0	0.9048	99.89	NE	NE
Rv0927c	-	short chain dehydrogenase	6	0	0	6	0	0.8333	147.4	NE	NE
Rv0928	pstS3	PERIPLASMIC PHOSPHATE-BINDING LIPOPROTEIN PSTS3 (PBP-3) (PSTS3) (PHOS1)	22	0	0	22	0	0.6818	68.13	NE	NE
Rv0929	pstC2	PHOSPHATE-TRANSPORT INTEGRAL MEMBRANE ABC TRANSPORTER PSTC2	17	0	0	17	0	0.7647	84	NE	NE
Rv0930	pstA1	PROBABLE PHOSPHATE-TRANSPORT INTEGRAL MEMBRANE ABC TRANSPORTER PSTA1	17	0	0	17	0	0.8235	78.57	NE	NE
Rv0931c	pknD	TRANSMEMBRANE SERINE/THREONINE-PROTEIN KINASE D PKND (PROTEIN KINASE D) (STPK D)	46	0	0	46	0	0.8043	382.41	NE	GA
Rv0932c	pstS2	PERIPLASMIC PHOSPHATE-BINDING LIPOPROTEIN PSTS2 (PBP-2) (PSTS2)	25	0	0	25	0	0.88	213.18	NE	NE
Rv0933	pstB	PHOSPHATE-TRANSPORT ATP-BINDING PROTEIN ABC TRANSPORTER PSTB	12	0	0	12	0	0.8333	165.2	NE	NE
Rv0934	pstS1	PERIPLASMIC PHOSPHATE-BINDING LIPOPROTEIN PSTS1 (PBP-1) (PSTS1)	22	0	0	22	0	0.8636	232.42	NE	NE
Rv0935	pstC1	PHOSPHATE-TRANSPORT INTEGRAL MEMBRANE ABC TRANSPORTER PSTC1	12	0	0	12	0	0.9167	116.64	NE	NE
Rv0936	pstA2	PHOSPHATE-TRANSPORT INTEGRAL MEMBRANE ABC TRANSPORTER PSTA2	20	0	0	20	0	0.75	57.27	NE	NE
Rv0937c	-	hypothetical protein Rv0937c	12	0	0	12	0	0.6667	30.38	NE	NE
Rv0938	-	ATP-dependent DNA ligase	43	0	0	43	0	0.4419	89.32	NE	NE
Rv0939	-	POSSIBLE BIFUNCTIONAL ENZYME: 2-HYDROXYHEPTA-2,4-DIENE-1,7-DIOATE ISOMERASE (HHDD ISOMERASE) + CYCLASE/DEHYDRASE	32	0	0	32	0	0.7188	129.61	NE	NE
Rv0940c	-	POSSIBLE OXIDOREDUCTASE	16	0	0	16	0	0.5	53.75	NE	NE
Rv0941c	-	hypothetical protein Rv0941c	9	0	0	9	0	1	137.44	NE	NE
Rv0942	-	hypothetical protein Rv0942	8	0	0	8	0	0.875	213.86	NE	NE
Rv0943c	-	PROBABLE MONOOXYGENASE	17	0	0	17	0	0.8235	276.21	NE	NE
Rv0944	-	POSSIBLE FORMAMIDOPYRIMIDINE-DNA GLYCOSYLASE (FAPY-DNA GLYCOSYLASE)	9	0	0	9	0	1	114.33	NE	NE
Rv0945	-	short chain dehydrogenase	8	0	0	8	0	0.625	176	NE	NE
Rv0946c	pgi	glucose-6-phosphate isomerase	20	0	0	20	0	0.55	94.55	NE	GD
Rv0948c	-	hypothetical protein Rv0948c	7	0	0	7	0	0.1429	172	NE	ES
Rv0949	uvrD1	PROBABLE ATP-DEPENDENT DNA HELICASE II UVRD1	45	0	43	2	0	0.2222	14.4	GD	NE
Rv0950c	-	hypothetical protein Rv0950c	21	0	0	21	0	0.9048	209.74	NE	NE
Rv0951	sucC	succinyl-CoA synthetase subunit beta	16	16	0	0	0	0	0	ES	ES
Rv0952	sucD	succinyl-CoA synthetase subunit alpha	12	12	0	0	0	0	0	ES	ES
Rv0953c	-	POSSIBLE OXIDOREDUCTASE	14	0	0	14	0	0.9286	150.62	NE	NE
Rv0954	-	PROBABLE CONSERVED TRANSMEMBRANE PROTEIN	29	0	1	28	0	0.6897	53.85	NE	NE
Rv0955	-	PROBABLE CONSERVED INTEGRAL MEMBRANE PROTEIN	19	0	17	2	0	0.3158	21.33	GD	NE
Rv0956	purN	phosphoribosylglycinamide formyltransferase	15	0	15	0	0	0.1333	5.5	GD	ES
Rv0957	purH	bifunctional phosphoribosylaminoimidazolecarboxamide formyltransferase/IMP cyclohydrolase	24	24	0	0	0	0.0417	1	ES	ES
Rv0958	-	POSSIBLE MAGNESIUM CHELATASE	16	0	0	16	0	0.8125	115.08	NE	NE
Rv0959	-	hypothetical protein Rv0959	20	0	0	20	0	0.65	38.92	NE	NE
Rv0960	-	hypothetical protein Rv0960	7	0	0	7	0	0.8571	387.17	NE	NE
Rv0961	-	PROBABLE INTEGRAL MEMBRANE PROTEIN	7	0	0	7	0	0.7143	175.4	NE	NE
Rv0962c	lprP	POSSIBLE LIPOPROTEIN LPRP	15	0	0	15	0	0.9333	260.93	NE	NE
Rv0963c	-	hypothetical protein Rv0963c	11	0	0	11	0	0.9091	247.6	NE	NE
Rv0964c	-	hypothetical protein Rv0964c	5	0	0	5	0	1	440	NE	NE
Rv0965c	-	hypothetical protein Rv0965c	7	0	0	7	0	1	133.29	NE	NE
Rv0966c	-	hypothetical protein Rv0966c	10	0	0	10	0	0.9	165.33	NE	NE
Rv0967	-	hypothetical protein Rv0967	1	0	0	1	0	1	88	NE	N/A
Rv0968	-	hypothetical protein Rv0968	6	0	0	6	0	0.8333	456.6	NE	NE
Rv0969	ctpV	PROBABLE METAL CATION TRANSPORTER P-TYPE ATPASE CTPV	21	0	0	21	0	0.8571	343.33	NE	NE
Rv0970	-	PROBABLE CONSERVED INTEGRAL MEMBRANE PROTEIN	12	0	0	12	0	0.9167	105.73	NE	NE
Rv0971c	echA7	enoyl-CoA hydratase	7	0	0	7	0	0.8571	70.17	NE	NE
Rv0972c	fadE12	PROBABLE ACYL-CoA DEHYDROGENASE FADE12	18	0	0	18	0	0.6667	86.92	NE	NE
Rv0973c	accA2	PROBABLE ACETYL-/PROPIONYL-COENZYME A CARBOXYLASE ALPHA CHAIN (ALPHA SUBUNIT) ACCA2: BIOTIN CARBOXYLASE + BIOTIN CARBOXYL CARRIER PROTEIN (BCCP)	25	0	19	6	0	0.52	26.38	GD	NE
Rv0974c	accD2	PROBABLE ACETYL-/PROPIONYL-CoA CARBOXYLASE (BETA SUBUNIT) ACCD2	20	0	0	20	0	0.5	27.7	NE	NE
Rv0975c	fadE13	PROBABLE ACYL-CoA DEHYDROGENASE FADE13	20	0	0	20	0	0.65	246.54	NE	NE
Rv0976c	-	hypothetical protein Rv0976c	20	0	0	20	0	0.75	154.33	NE	NE
Rv0977	PE_PGRS16	PE-PGRS FAMILY PROTEIN	32	0	0	15	17	0.8438	472.7	GA	GA
Rv0978c	PE_PGRS17	PE-PGRS FAMILY PROTEIN	10	0	0	0	10	0.9	464.78	GA	GA
Rv0979c	-	hypothetical protein Rv0979c	2	0	0	0	2	0	0	GA	GA
Rv0979A	rpmF	50S ribosomal protein L32	2	0	0	0	2	0	0	GA	N/A
Rv0980c	PE_PGRS18	PE-PGRS FAMILY PROTEIN	17	0	0	0	17	0.8824	287.2	GA	GA
Rv0981	mprA	MYCOBACTERIAL PERSISTENCE REGULATOR MRPA (TWO COMPONENT RESPONSE TRANSCRIPTIONAL REGULATORY PROTEIN)	11	0	0	0	11	1	445.64	GA	GA
Rv0982	mprB	PROBABLE TWO COMPONENT SENSOR KINASE MPRB	23	21	0	2	0	0.1304	436.67	ES	ES
Rv0983	pepD	PROBABLE SERINE PROTEASE PEPD (SERINE PROTEINASE) (MTB32B)	19	0	0	19	0	0.7368	111.36	NE	NE
Rv0984	moaB2	POSSIBLE PTERIN-4-ALPHA-CARBINOLAMINE DEHYDRATASE MOAB2 (PHS) (4-ALPHA-HYDROXY-TETRAHYDROPTERIN DEHYDRATASE) (PTERIN-4-A-CARBINOLAMINE DEHYDRATASE) (PHENYLALANINE HYDROXYLASE-STIMULATING PROTEIN) (PHS) (PTERIN CARBINOLAMINE DEHYDRATASE) (PCD)	5	0	0	5	0	0.6	773	NE	NE
Rv0985c	mscL	large-conductance mechanosensitive channel	10	0	0	10	0	0.9	235	NE	NE
Rv0986	-	PROBABLE ADHESION COMPONENT TRANSPORT ATP-BINDING PROTEIN ABC TRANSPORTER	25	0	0	25	0	0.64	86	NE	NE
Rv0987	-	PROBABLE ADHESION COMPONENT TRANSPORT TRANSMEMBRANE PROTEIN ABC TRANSPORTER	94	0	55	39	0	0.4362	67.15	GD	NE
Rv0988	-	POSSIBLE CONSERVED EXPORTED PROTEIN	41	0	40	1	0	0.2683	28.18	GD	NE
Rv0989c	grcC2	PROBABLE POLYPRENYL-DIPHOSPHATE SYNTHASE GRCC2 (POLYPRENYL PYROPHOSPHATE SYNTHETASE)	19	0	0	19	0	0.6842	15.54	NE	NE
Rv0990c	-	hypothetical protein Rv0990c	8	0	0	8	0	0.5	115.75	NE	NE
Rv0991c	-	CONSERVED HYPOTHETICAL SERINE RICH PROTEIN	3	0	0	3	0	1	463	NE	NE
Rv0992c	-	hypothetical protein Rv0992c	6	0	0	6	0	0.8333	932.2	NE	NE
Rv0993	galU	PROBABLE UTP--GLUCOSE-1-PHOSPHATE URIDYLYLTRANSFERASE GALU (UDP-GLUCOSE PYROPHOSPHORYLASE) (UDPGP) (ALPHA-D-GLUCOSYL-1-PHOSPHATE URIDYLYLTRANSFERASE) (URIDINE DIPHOSPHOGLUCOSE PYROPHOSPHORYLASE)	15	14	0	1	0	0.0667	1483	ES	ES
Rv0994	moeA1	PROBABLE MOLYBDOPTERIN BIOSYNTHESIS PROTEIN MOEA1	14	0	0	14	0	0.8571	336.67	NE	NE
Rv0995	rimJ	POSSIBLE RIBOSOMAL-PROTEIN-ALANINE ACETYLTRANSFERASE RIMJ (ACETYLATING ENZYME FOR N-TERMINAL OF RIBOSOMAL PROTEIN S5)	6	0	0	6	0	0.8333	324.2	NE	NE
Rv0996	-	PROBABLE CONSERVED TRANSMEMBRANE PROTEIN	18	0	0	18	0	0.9444	254.53	NE	NE
Rv0997	-	hypothetical protein Rv0997	7	0	0	7	0	0.8571	281	NE	NE
Rv0998	-	hypothetical protein Rv0998	13	0	0	13	0	0.6154	40.75	NE	NE
Rv0999	-	hypothetical protein Rv0999	11	0	0	11	0	0.9091	215.5	NE	NE
Rv1000c	-	hypothetical protein Rv1000c	9	0	0	9	0	0.8889	473.75	NE	NE
Rv1001	arcA	arginine deiminase	21	0	0	21	0	0.9048	276	NE	NE
Rv1002c	-	hypothetical protein Rv1002c	24	0	24	0	0	0.25	1.67	GD	GD
Rv1003	-	hypothetical protein Rv1003	9	0	0	9	0	0.4444	93	NE	NE
Rv1004c	-	PROBABLE MEMBRANE PROTEIN	13	0	0	13	0	0.7692	304.1	NE	NE
Rv1005c	pabB	para-aminobenzoate synthase component I	25	22	0	3	0	0.2	161.8	ES	ES
Rv1006	-	hypothetical protein Rv1006	42	0	0	42	0	0.9048	294.47	NE	GA
Rv1007c	metG	methionyl-tRNA synthetase	31	31	0	0	0	0.0968	1	ES	ES
Rv1008	tatD	PROBABLE DEOXYRIBONUCLEASE TATD (YJJV PROTEIN)	13	0	0	13	0	0.9231	322.67	NE	GA
Rv1009	rpfB	Probable resuscitation-promoting factor rpfB	12	0	0	12	0	0.9167	63.18	NE	NE
Rv1010	ksgA	dimethyladenosine transferase	12	0	12	0	0	0.75	3.67	GD	NE
Rv1011	ispE	4-diphosphocytidyl-2-C-methyl-D-erythritol kinase	13	0	13	0	0	0	0	GD	ES
Rv1012	-	hypothetical protein Rv1012	6	0	1	5	0	0.8333	160.4	NE	NE
Rv1013	pks16	acyl-CoA synthetase	22	0	0	22	0	0.9545	328.71	NE	NE
Rv1014c	pth	peptidyl-tRNA hydrolase	12	11	0	1	0	0.0833	6	ES	ES
Rv1015c	rplY	50S ribosomal protein L25/general stress protein Ctc	11	10	0	1	0	0.1818	22.5	ES	GD
Rv1016c	lpqT	PROBABLE CONSERVED LIPOPROTEIN LPQT	7	0	0	7	0	0.7143	244.8	NE	GA
Rv1017c	prsA	ribose-phosphate pyrophosphokinase	13	12	0	1	0	0.1538	84.5	ES	ES
Rv1018c	glmU	Probable UDP-N-acetylglucosamine pyrophosphorylase glmU	24	24	0	0	0	0.1667	1.5	ES	ES
Rv1019	-	PROBABLE TRANSCRIPTIONAL REGULATORY PROTEIN (PROBABLY TETR-FAMILY)	9	0	0	9	0	0.7778	91.71	NE	NE
Rv1020	mfd	PROBABLE TRANSCRIPTION-REPAIR COUPLING FACTOR MFD (TRCF)	40	0	0	40	0	0.825	291.12	NE	NE
Rv1021	-	nucleoside triphosphate pyrophosphohydrolase	14	0	0	14	0	0.6429	167.56	NE	NE
Rv1022	lpqU	PROBABLE CONSERVED LIPOPROTEIN LPQU	15	0	0	15	0	0.6667	181.3	NE	NE
Rv1023	eno	phosphopyruvate hydratase	17	0	17	0	0	0.0588	8	GD	GD
Rv1024	-	POSSIBLE CONSERVED MEMBRANE PROTEIN	8	0	8	0	0	0	0	GD	ES
Rv1025	-	hypothetical protein Rv1025	7	0	7	0	0	0	0	GD	ES
Rv1026	-	hypothetical protein Rv1026	9	0	9	0	0	0.4444	17.75	GD	NE
Rv1027c	kdpE	PROBABLE TRANSCRIPTIONAL REGULATORY PROTEIN KDPE	12	0	3	9	0	0.5	183.67	NE	NE
Rv1028c	kdpD	PROBABLE SENSOR PROTEIN KDPD	28	0	0	28	0	0.6786	123.16	NE	NE
Rv1028A	kdpF	Probable membrane protein kdpF	3	0	0	3	0	0.3333	1	NE	NE
Rv1029	kdpA	potassium-transporting ATPase subunit A	28	0	0	28	0	0.7857	325.5	NE	NE
Rv1030	kdpB	potassium-transporting ATPase subunit B	15	0	0	15	0	0.8667	182.62	NE	NE
Rv1031	kdpC	Probable Potassium-transporting ATPase C chain KDPC (Potassium-translocating ATPase C chain) (ATP phosphohydrolase	10	0	0	10	0	0.7	451.29	NE	NE
Rv1032c	trcS	TWO COMPONENT SENSOR HISTIDINE KINASE TRCS	25	0	0	25	0	0.92	232.22	NE	NE
Rv1033c	trcR	TWO COMPONENT TRANSCRIPTIONAL REGULATOR TRCR	15	0	0	15	0	1	630.13	NE	GA
Rv1034c	-	PROBABLE TRANSPOSASE (FRAGMENT)	3	0	0	3	0	0.6667	4.5	NE	NE
Rv1035c	-	PROBABLE TRANSPOSASE (FRAGMENT)	5	0	0	5	0	0.8	31.75	NE	NE
Rv1036c	-	truncated IS1560 transposase	5	0	0	5	0	0.8	242.75	NE	NE
Rv1037c	esxI	PUTATIVE ESAT-6 LIKE PROTEIN ESXI (ESAT-6 LIKE PROTEIN 1)	5	0	0	5	0	1	323.2	NE	NE
Rv1038c	esxJ	ESAT-6 LIKE PROTEIN ESXJ (ESAT-6 LIKE PROTEIN 2)	3	0	0	3	0	1	291.33	NE	NE
Rv1039c	PPE15	PPE FAMILY PROTEIN	24	0	0	8	16	0.9583	358.22	GA	NE
Rv1040c	PE8	PE FAMILY PROTEIN	9	0	0	0	9	1	489	GA	NE
Rv1041c	-	PROBABLE IS LIKE-2 TRANSPOSASE	19	0	0	0	19	0.9474	290.83	GA	NE
Rv1042c	-	PROBABLE IS LIKE-2 TRANSPOSASE	6	0	0	0	6	0.8333	93	GA	NE
Rv1043c	-	hypothetical protein Rv1043c	15	0	0	0	15	0.8667	133.46	GA	GA
Rv1044	-	hypothetical protein Rv1044	13	11	0	2	0	0.1538	27.5	ES	ES
Rv1045	-	hypothetical protein Rv1045	12	0	0	12	0	0.8333	24.7	NE	NE
Rv1046c	-	hypothetical protein Rv1046c	5	0	0	5	0	1	320.4	NE	NE
Rv1047	-	PROBABLE TRANSPOSASE	17	0	0	17	0	0.8824	185.27	NE	NE
Rv1048c	-	hypothetical protein Rv1048c	24	0	0	24	0	0.7083	266.06	NE	NE
Rv1049	-	PROBABLE TRANSCRIPTIONAL REPRESSOR PROTEIN	4	0	0	4	0	1	203.75	NE	NE
Rv1050	-	PROBABLE OXIDOREDUCTASE	12	0	0	12	0	0.8333	112.2	NE	NE
Rv1051c	-	hypothetical protein Rv1051c	8	0	0	8	0	0.75	82	NE	NE
Rv1052	-	hypothetical protein Rv1052	7	0	0	7	0	1	369.14	NE	NE
Rv1053c	-	hypothetical protein Rv1053c	7	0	0	7	0	0.7143	176.6	NE	NE
Rv1054	-	PROBABLE INTEGRASE (FRAGMENT)	5	0	0	5	0	0.8	316	NE	NE
Rv1055	-	POSSIBLE INTEGRASE (FRAGMENT)	3	0	0	3	0	0.6667	4.5	NE	NE
Rv1056	-	hypothetical protein Rv1056	23	0	0	23	0	0.8261	253.47	NE	NE
Rv1057	-	hypothetical protein Rv1057	20	0	0	20	0	0.95	454.37	NE	NE
Rv1058	fadD14	acyl-CoA synthetase	30	0	0	30	0	0.8	224.42	NE	NE
Rv1059	-	hypothetical protein Rv1059	10	0	0	10	0	0.8	51.62	NE	NE
Rv1060	-	hypothetical protein Rv1060	5	0	0	5	0	0.8	223	NE	NE
Rv1061	-	hypothetical protein Rv1061	14	0	0	14	0	0.6429	561.44	NE	NE
Rv1062	-	hypothetical protein Rv1062	6	0	0	6	0	0.8333	119.8	NE	NE
Rv1063c	-	hypothetical protein Rv1063c	15	0	0	15	0	0.8	139.67	NE	NE
Rv1064c	lpqV	POSSIBLE LIPOPROTEIN LPQV	7	0	0	7	0	1	156.43	NE	NE
Rv1065	-	hypothetical protein Rv1065	10	0	0	10	0	1	241.5	NE	NE
Rv1066	-	hypothetical protein Rv1066	5	0	0	5	0	0.8	93	NE	NE
Rv1067c	PE_PGRS19	PE-PGRS FAMILY PROTEIN	16	0	0	16	0	0.6875	247.36	NE	NE
Rv1068c	PE_PGRS20	PE-PGRS FAMILY PROTEIN	14	0	0	14	0	0.6429	246.22	NE	NE
Rv1069c	-	hypothetical protein Rv1069c	21	0	0	21	0	0.9524	522.35	NE	NE
Rv1070c	echA8	enoyl-CoA hydratase	8	0	0	8	0	0.875	198	NE	NE
Rv1071c	echA9	enoyl-CoA hydratase	13	0	0	13	0	0.9231	248.42	NE	NE
Rv1072	-	PROBABLE CONSERVED TRANSMEMBRANE PROTEIN	18	0	0	18	0	0.7778	27.43	NE	NE
Rv1073	-	hypothetical protein Rv1073	19	0	0	19	0	0.8421	166.5	NE	GA
Rv1074c	fadA3	acetyl-CoA acetyltransferase	11	0	0	11	0	1	421.36	NE	GA
Rv1075c	-	CONSERVED EXPORTED PROTEIN	19	0	0	19	0	0.8421	249.5	NE	NE
Rv1076	lipU	POSSIBLE LIPASE LIPU	22	0	12	5	5	0.4091	429.89	GD	NE
Rv1077	cbs	Probable cystathionine beta-synthase CBS (Serine sulfhydrase) (Beta-thionase) (Hemoprotein H-450)	28	0	0	0	28	0.8214	392.43	GA	NE
Rv1078	pra	Probable Proline-rich antigen homolog pra	18	0	0	0	18	0.8889	4344	GA	NE
Rv1079	metB	cystathionine gamma-synthase	19	0	0	19	0	0.5789	148.36	NE	NE
Rv1080c	greA	transcription elongation factor GreA	10	0	0	10	0	0.7	148.43	NE	NE
Rv1081c	-	PROBABLE CONSERVED MEMBRANE PROTEIN	7	0	0	7	0	0.1429	13	NE	NE
Rv1082	mca	Mycothiol conjugate amidase Mca (Mycothiol S-conjugate amidase)	13	0	0	13	0	0.6154	97.62	NE	NE
Rv1083	-	hypothetical protein Rv1083	4	0	0	4	0	0.75	6.67	NE	NE
Rv1084	-	hypothetical protein Rv1084	27	0	0	27	0	0.7778	82.71	NE	NE
Rv1085c	-	POSSIBLE HEMOLYSIN-LIKE PROTEIN	11	0	0	11	0	1	137.18	NE	NE
Rv1086	-	SHORT (C15) CHAIN Z-ISOPRENYL DIPHOSPHATE SYNTHASE (Z-FPP SYNTHASE) (Z-FARNESYL DIPHOSPHATE SYNTHASE) (Z-FPP SYNTHETASE) (Z-FARNESYL DIPHOSPHATE SYNTHETASE) (GERANYLTRANSTRANSFERASE) (FARNESYL PYROPHOSPHATE SYNTHETASE)	15	0	0	15	0	0.6667	19.5	NE	NE
Rv1087	PE_PGRS21	PE-PGRS FAMILY PROTEIN	22	0	0	22	0	0.9091	273.4	NE	NE
Rv1087A	-	hypothetical protein Rv1087A	8	0	2	6	0	0.625	359.6	NE	GA
Rv1088	PE9	PE FAMILY PROTEIN	6	0	0	6	0	0.5	150.33	NE	NE
Rv1089	PE10	PE FAMILY PROTEIN	5	0	0	5	0	0.6	8	NE	NE
Rv1089A	celA2a	PROBABLE CELLULASE CELA2A (ENDO-1,4-BETA-GLUCANASE) (ENDOGLUCANASE) (CARBOXYMETHYL CELLULASE)	2	0	0	2	0	1	306	NE	NE
Rv1090	celA2b	PROBABLE CELLULASE CELA2B (ENDO-1,4-BETA-GLUCANASE) (ENDOGLUCANASE) (CARBOXYMETHYL CELLULASE)	8	0	0	8	0	1	339.62	NE	NE
Rv1091	PE_PGRS22	PE-PGRS FAMILY PROTEIN	27	0	0	27	0	0.7407	190.8	NE	NE
Rv1092c	coaA	pantothenate kinase	20	19	0	1	0	0.15	74.67	ES	ES
Rv1093	glyA	serine hydroxymethyltransferase	14	0	14	0	0	0	0	GD	ES
Rv1094	desA2	POSSIBLE ACYL-	13	0	12	1	0	0.2308	20.33	GD	ES
Rv1095	phoH2	PROBABLE PHOH-LIKE PROTEIN PHOH2 (PHOSPHATE STARVATION-INDUCIBLE PROTEIN PSIH)	13	0	0	13	0	0.6154	158	NE	NE
Rv1096	-	POSSIBLE GLYCOSYL HYDROLASE	20	0	0	20	0	0.9	128.28	NE	NE
Rv1097c	-	PROBABLE MEMBRANE GLYCINE AND PROLINE RICH PROTEIN	18	2	0	16	0	0.5	45.89	NE	NE
Rv1098c	fumC	fumarate hydratase	13	13	0	0	0	0.1538	1	ES	ES
Rv1099c	glpX	fructose 1,6-bisphosphatase II	14	0	0	14	0	0.6429	585.11	NE	NE
Rv1100	-	hypothetical protein Rv1100	10	0	0	10	0	0.8	4.25	NE	NE
Rv1101c	-	hypothetical protein Rv1101c	18	0	0	18	0	0.8333	402.67	NE	NE
Rv1102c	-	hypothetical protein Rv1102c	9	0	0	9	0	0.6667	534.67	NE	NE
Rv1103c	-	hypothetical protein Rv1103c	8	0	0	8	0	1	282.62	NE	NE
Rv1104	-	POSSIBLE PARA-NITROBENZYL ESTERASE (FRAGMENT)	11	0	0	11	0	0.9091	266.9	NE	NE
Rv1105	-	POSSIBLE PARA-NITROBENZYL ESTERASE (FRAGMENT)	11	0	0	11	0	0.9091	170.8	NE	NE
Rv1106c	-	PROBABLE CHOLESTEROL DEHYDROGENASE	19	0	0	19	0	0.9474	216.72	NE	NE
Rv1107c	xseB	exodeoxyribonuclease VII small subunit	3	0	0	3	0	1	13	NE	NE
Rv1108c	xseA	exodeoxyribonuclease VII large subunit	10	0	0	10	0	1	114.6	NE	NE
Rv1109c	-	hypothetical protein Rv1109c	9	0	0	9	0	0.7778	235.57	NE	NE
Rv1110	ispH	4-hydroxy-3-methylbut-2-enyl diphosphate reductase	14	14	0	0	0	0.1429	1	ES	ES
Rv1111c	-	hypothetical protein Rv1111c	25	9	0	16	0	0.48	171.92	NE	ESD
Rv1112	-	translation-associated GTPase	11	0	0	11	0	0.8182	25.78	NE	NE
Rv1113	-	hypothetical protein Rv1113	2	0	0	2	0	1	31	NE	NE
Rv1114	-	hypothetical protein Rv1114	3	0	0	3	0	1	117.67	NE	NE
Rv1115	-	POSSIBLE EXPORTED PROTEIN	19	0	0	19	0	0.6316	127.58	NE	NE
Rv1116	-	hypothetical protein Rv1116	3	0	0	3	0	1	140.67	NE	NE
Rv1116A	-	CONSERVED HYPOTHETICAL PROTEIN (FRAGMENT)	6	0	0	6	0	1	288	NE	NE
Rv1117	-	hypothetical protein Rv1117	4	0	0	4	0	0.75	425.67	NE	NE
Rv1118c	-	hypothetical protein Rv1118c	12	0	0	12	0	0.9167	314.73	NE	NE
Rv1119c	-	hypothetical protein Rv1119c	3	0	0	3	0	0.6667	41.5	NE	N/A
Rv1120c	-	hypothetical protein Rv1120c	4	0	0	4	0	0.25	338	NE	NE
Rv1121	zwf1	glucose-6-phosphate 1-dehydrogenase	24	0	0	24	0	0.7083	81.88	NE	NE
Rv1122	gnd2	6-phosphogluconate dehydrogenase-like protein	15	14	0	1	0	0.0667	163	ES	ES
Rv1123c	bpoB	POSSIBLE PEROXIDASE BPOB (NON-HAEM PEROXIDASE)	10	1	0	9	0	0.8	80.75	NE	NE
Rv1124	ephC	PROBABLE EPOXIDE HYDROLASE EPHC (EPOXIDE HYDRATASE)	12	0	0	12	0	0.5	59.67	NE	NE
Rv1125	-	hypothetical protein Rv1125	23	0	0	23	0	0.5217	158.92	NE	NE
Rv1126c	-	hypothetical protein Rv1126c	11	0	0	11	0	0.1818	7.5	NE	NE
Rv1127c	ppdK	pyruvate phosphate dikinase	19	0	0	19	0	0.7368	99.43	NE	NE
Rv1128c	-	hypothetical protein Rv1128c	30	0	18	12	0	0.4333	42.85	GD	NE
Rv1129c	-	PROBABLE TRANSCRIPTIONAL REGULATOR PROTEIN	27	0	0	27	0	0.7037	178	NE	NE
Rv1130	-	hypothetical protein Rv1130	27	0	0	27	0	0.5926	90.44	NE	NE
Rv1131	gltA1	methylcitrate synthase	17	0	0	17	0	0.7647	64.62	NE	NE
Rv1132	-	hypothetical protein Rv1132	27	0	0	27	0	0.8519	116.7	NE	NE
Rv1133c	metE	5-methyltetrahydropteroyltriglutamate--homocysteine methyltransferase	36	35	0	1	0	0.0278	8	ES	ES
Rv1134	-	hypothetical protein Rv1134	6	0	0	6	0	0.8333	111	NE	NE
Rv1135c	PPE16	PPE FAMILY PROTEIN	26	0	0	26	0	0.8462	127.18	NE	NE
Rv1135A	-	POSSIBLE ACETYL-CoA ACETYLTRANSFERASE (ACETOACETYL-CoA THIOLASE)	6	0	0	6	0	0.8333	181.4	NE	NE
Rv1136	-	POSSIBLE ENOYL-CoA HYDRATASE	4	0	0	4	0	1	207	NE	NE
Rv1137c	-	hypothetical protein Rv1137c	2	0	0	2	0	1	91.5	NE	NE
Rv1138c	-	POSSIBLE OXIDOREDUCTASE	17	0	0	17	0	0.7059	134.17	NE	NE
Rv1139c	-	hypothetical protein Rv1139c	13	0	0	13	0	0.9231	160.83	NE	NE
Rv1140	-	PROBABLE INTEGRAL MEMBRANE PROTEIN	11	0	0	11	0	0.5455	322.67	NE	NE
Rv1141c	echA11	enoyl-CoA hydratase	14	0	0	14	0	0.8571	213.33	NE	NE
Rv1142c	echA10	enoyl-CoA hydratase	8	0	0	8	0	0.875	247.71	NE	NE
Rv1143	mcr	PROBABLE ALPHA-METHYLACYL-CoA RACEMASE MCR (2-methylacyl-CoA racemase) (2-arylpropionyl-CoA epimerase )	16	0	0	16	0	0.9375	655.6	NE	GA
Rv1144	-	PROBABLE SHORT-CHAIN TYPE DEHYDROGENASE/REDUCTASE	12	0	0	12	0	0.9167	231.27	NE	GA
Rv1145	mmpL13a	PROBABLE CONSERVED TRANSMEMBRANE TRANSPORT PROTEIN MMPL13A	11	0	0	11	0	0.9091	162.4	NE	GA
Rv1146	mmpL13b	PROBABLE CONSERVED TRANSMEMBRANE TRANSPORT PROTEIN MMPL13B	23	0	0	23	0	0.7826	311.17	NE	GA
Rv1147	-	hypothetical protein Rv1147	10	0	0	10	0	0.9	171.56	NE	GA
Rv1148c	-	hypothetical protein Rv1148c	23	0	0	23	0	0.8696	183.1	NE	NE
Rv1149	-	POSSIBLE TRANSPOSASE	6	0	0	6	0	1	66.5	NE	NE
Rv1151c	-	NAD-dependent deacetylase	10	0	0	10	0	0.8	625.75	NE	NE
Rv1152	-	PROBABLE TRANSCRIPTIONAL REGULATORY PROTEIN	5	0	0	5	0	1	181.2	NE	NE
Rv1153c	omt	PROBABLE O-METHYLTRANSFERASE OMT	19	0	0	19	0	0.8421	232.06	NE	NE
Rv1154c	-	hypothetical protein Rv1154c	16	0	0	16	0	0.875	157.29	NE	NE
Rv1155	-	hypothetical protein Rv1155	12	0	0	12	0	0.8333	241.9	NE	NE
Rv1156	-	hypothetical protein Rv1156	12	0	0	12	0	0.75	243.56	NE	NE
Rv1157c	-	CONSERVED HYPOTHETICAL ALA-, PRO-RICH PROTEIN	9	0	0	9	0	0.8889	112.75	NE	NE
Rv1158c	-	CONSERVED HYPOTHETICAL ALA-, PRO-RICH PROTEIN	11	0	0	11	0	0.6364	134.14	NE	NE
Rv1159	pimE	mannosyltransferase	29	0	0	29	0	0.8966	68.73	NE	NE
Rv1159A	phhB	pterin-4-alpha-carbinolamine dehydratase	14	0	0	14	0	0.4286	61.83	NE	NE
Rv1160	mutT2	PROBABLE MUTATOR PROTEIN MUTT (7,8-dihydro-8-oxoguanine-triphosphatase) (8-OXO-DGTPASE)	5	0	0	5	0	1	58.2	NE	NE
Rv1161	narG	PROBABLE RESPIRATORY NITRATE REDUCTASE (ALPHA CHAIN) NARG	75	0	0	75	0	0.7467	213.11	NE	NE
Rv1162	narH	PROBABLE RESPIRATORY NITRATE REDUCTASE (BETA CHAIN) NARH	35	0	0	35	0	0.9143	202.72	NE	NE
Rv1163	narJ	PROBABLE RESPIRATORY NITRATE REDUCTASE (DELTA CHAIN) NARJ	15	0	0	15	0	0.8667	197.54	NE	NE
Rv1164	narI	PROBABLE RESPIRATORY NITRATE REDUCTASE (GAMMA CHAIN) NARI	19	0	0	19	0	0.8421	386.31	NE	NE
Rv1165	typA	POSSIBLE GTP-BINDING TRANSLATION ELONGATION FACTOR TYPA (TYROSINE PHOSPHORYLATED PROTEIN A) (GTP-BINDING PROTEIN)	16	0	0	16	0	0.8125	197.08	NE	NE
Rv1166	lpqW	PROBABLE CONSERVED LIPOPROTEIN LPQW	24	23	0	1	0	0.2083	22	ES	ES
Rv1167c	-	PROBABLE TRANSCRIPTIONAL REGULATORY PROTEIN	10	0	0	10	0	0.6	104	NE	NE
Rv1168c	PPE17	PPE FAMILY PROTEIN	17	0	0	17	0	0.7647	288.54	NE	NE
Rv1169c	PE11	PE FAMILY PROTEIN	4	0	0	4	0	0.5	122.5	NE	NE
Rv1170	mshB	N-Acetyl-1-D-myo-Inosityl-2-Amino-2-Deoxy-alpha- D-Glucopyranoside Deacetylase mshB (GlcNAc-Ins deacetylase)	12	0	0	12	0	0.6667	141.62	NE	NE
Rv1171	-	hypothetical protein Rv1171	7	0	0	7	0	0.8571	204	NE	NE
Rv1172c	PE12	PE FAMILY PROTEIN	16	0	0	16	0	0.9375	174	NE	NE
Rv1173	fbiC	FO synthase	44	0	0	44	0	0.8182	53.31	NE	NE
Rv1174c	TB8.4	LOW MOLECULAR WEIGHT T-CELL ANTIGEN TB8.4	9	0	0	9	0	1	358.11	NE	NE
Rv1175c	fadH	PROBABLE NADPH DEPENDENT 2,4-DIENOYL-COA REDUCTASE FADH (2,4-dienoyl coenzyme A reductase) (4-enoyl-CoA reductase)	29	0	0	29	0	0.931	219.81	NE	NE
Rv1176c	-	hypothetical protein Rv1176c	15	0	0	15	0	0.8	119.75	NE	NE
Rv1177	fdxC	PROBABLE FERREDOXIN FDXC	7	0	0	7	0	0	0	NE	ES
Rv1178	-	N-succinyldiaminopimelate aminotransferase	21	0	0	21	0	0.7619	203.62	NE	NE
Rv1179c	-	hypothetical protein Rv1179c	41	0	0	41	0	0.7317	201.17	NE	NE
Rv1180	pks3	PROBABLE POLYKETIDE BETA-KETOACYL SYNTHASE PKS3	26	0	0	26	0	0.5385	216.43	NE	NE
Rv1181	pks4	PROBABLE POLYKETIDE BETA-KETOACYL SYNTHASE PKS4	70	0	0	70	0	0.5857	146.63	NE	NE
Rv1182	papA3	PROBABLE CONSERVED POLYKETIDE SYNTHASE ASSOCIATED PROTEIN PAPA3	40	0	0	40	0	0.6	96	NE	NE
Rv1183	mmpL10	PROBABLE CONSERVED TRANSMEMBRANE TRANSPORT PROTEIN MMPL10	53	0	21	32	0	0.434	45.39	NE	NE
Rv1184c	-	POSSIBLE EXPORTED PROTEIN	23	0	0	23	0	0.4783	17	NE	NE
Rv1185c	fadD21	acyl-CoA synthetase	32	0	0	32	0	0.75	126.62	NE	NE
Rv1186c	-	hypothetical protein Rv1186c	19	0	0	19	0	0.6316	78.67	NE	NE
Rv1187	rocA	PROBABLE PYRROLINE-5-CARBOXYLATE DEHYDROGENASE ROCA	24	0	0	24	0	0.4583	175.55	NE	NE
Rv1188	-	PROBABLE PROLINE DEHYDROGENASE	21	0	0	21	0	0.2381	83.2	NE	NE
Rv1189	sigI	RNA polymerase sigma factor SigI	9	0	0	9	0	0.3333	303	NE	NE
Rv1190	-	hypothetical protein Rv1190	9	0	0	9	0	0.5556	72.4	NE	NE
Rv1191	-	hypothetical protein Rv1191	9	0	0	9	0	1	277.56	NE	NE
Rv1192	-	hypothetical protein Rv1192	14	0	0	14	0	0.8571	176.83	NE	NE
Rv1193	fadD36	acyl-CoA synthetase	21	0	0	21	0	0.381	105.75	NE	NE
Rv1194c	-	hypothetical protein Rv1194c	19	0	0	19	0	0.6842	141.85	NE	NE
Rv1195	PE13	PE FAMILY PROTEIN	6	0	0	6	0	1	244.83	NE	GA
Rv1196	PPE18	PPE FAMILY PROTEIN	11	0	0	11	0	0.7273	181.25	NE	GA
Rv1197	esxK	ESAT-6 LIKE PROTEIN ESXK (ESAT-6 LIKE PROTEIN 3)	4	0	0	4	0	1	118.75	NE	GA
Rv1198	esxL	PUTATIVE ESAT-6 LIKE PROTEIN ESXL (ESAT-6 LIKE PROTEIN 4)	4	0	0	4	0	0.75	202.67	NE	GA
Rv1199c	-	POSSIBLE TRANSPOSASE	17	0	0	17	0	0.8824	138.27	NE	NE
Rv1200	-	PROBABLE CONSERVED INTEGRAL MEMBRANE TRANSPORT PROTEIN	30	0	0	11	19	0.9	501.52	GA	NE
Rv1201c	-	PROBABLE TRANSFERASE	12	11	0	0	1	0.25	70	ES	ES
Rv1202	dapE	dipeptidase	17	17	0	0	0	0.0588	1	ES	ES
Rv1203c	-	hypothetical protein Rv1203c	9	1	0	8	0	0.7778	60.14	NE	NE
Rv1204c	-	hypothetical protein Rv1204c	17	0	0	17	0	1	163.53	NE	NE
Rv1205	-	hypothetical protein Rv1205	13	0	0	13	0	1	98.69	NE	NE
Rv1206	fadD6	acyl-CoA synthetase	38	0	0	38	0	0.6842	95.85	NE	NE
Rv1207	folP2	PROBABLE DIHYDROPTEROATE SYNTHASE 2 FOLP2 (DHPS 2) (Dihydropteroate pyrophosphorylase 2)	10	0	0	10	0	0.8	199.62	NE	NE
Rv1208	-	hypothetical protein Rv1208	14	0	0	14	0	0.6429	29.78	NE	ES
Rv1209	-	hypothetical protein Rv1209	5	0	0	5	0	1	88	NE	NE
Rv1210	tagA	PROBABLE DNA-3-METHYLADENINE GLYCOSYLASE I TAGA (TAG I) (3-methyladenine-DNA glycosylase I, constitutive) (DNA-3-methyladenine glycosidase I )	11	0	0	7	4	0.8182	393.11	NE	NE
Rv1211	-	hypothetical protein Rv1211	5	0	0	0	5	0.6	2631	GA	NE
Rv1212c	-	PUTATIVE GLYCOSYL TRANSFERASE	33	0	0	0	33	0.7879	525.58	GA	NE
Rv1213	glgC	glucose-1-phosphate adenylyltransferase	31	0	0	3	28	0.9677	918.87	GA	NE
Rv1214c	PE14	PE FAMILY PROTEIN	5	0	0	5	0	1	15.8	NE	NE
Rv1215c	-	hypothetical protein Rv1215c	27	0	0	27	0	0.6296	76.06	NE	NE
Rv1216c	-	PROBABLE CONSERVED INTEGRAL MEMBRANE PROTEIN	20	0	0	20	0	0.85	136.76	NE	NE
Rv1217c	-	PROBABLE TETRONASIN-TRANSPORT INTEGRAL MEMBRANE PROTEIN ABC TRANSPORTER	21	0	0	21	0	0.7143	63.47	NE	NE
Rv1218c	-	PROBABLE TETRONASIN-TRANSPORT ATP-BINDING PROTEIN ABC TRANSPORTER	6	0	0	6	0	1	164.33	NE	NE
Rv1219c	-	PROBABLE TRANSCRIPTIONAL REGULATORY PROTEIN	10	0	0	10	0	0.9	101.22	NE	NE
Rv1220c	-	PROBABLE METHYLTRANSFERASE	11	0	0	11	0	0.8182	533.44	NE	NE
Rv1221	sigE	RNA polymerase sigma factor SigE	17	0	0	17	0	0.9412	98.44	NE	NE
Rv1222	-	hypothetical protein Rv1222	3	0	0	3	0	0.6667	721.5	NE	N/A
Rv1223	htrA	PROBABLE SERINE PROTEASE HTRA (DEGP PROTEIN)	23	21	0	2	0	0.087	575	ES	ES
Rv1224	tatB	sec-independent translocase	6	5	0	1	0	0.1667	205	ES	GD
Rv1225c	-	hypothetical protein Rv1225c	7	0	0	7	0	1	232.86	NE	NE
Rv1226c	-	PROBABLE TRANSMEMBRANE PROTEIN	15	0	0	15	0	0.6667	199.1	NE	NE
Rv1227c	-	PROBABLE TRANSMEMBRANE PROTEIN	6	0	0	6	0	0.8333	217.2	NE	NE
Rv1228	lpqX	PROBABLE LIPOPROTEIN LPQX	9	0	0	9	0	1	430.22	NE	GA
Rv1229c	mrp	PROBABLE MRP-RELATED PROTEIN MRP	17	14	0	3	0	0.3529	13.17	ES	ES
Rv1230c	-	POSSIBLE MEMBRANE PROTEIN	20	0	0	20	0	0.75	101.27	NE	NE
Rv1231c	-	PROBABLE MEMBRANE PROTEIN	7	0	0	7	0	0.8571	65.17	NE	NE
Rv1232c	-	hypothetical protein Rv1232c	11	0	0	11	0	0.9091	83.5	NE	NE
Rv1233c	-	hypothetical protein Rv1233c	20	0	0	20	0	0.95	167.05	NE	NE
Rv1234	-	PROBABLE TRANSMEMBRANE PROTEIN	9	0	0	9	0	0.6667	62.67	NE	NE
Rv1235	lpqY	PROBABLE SUGAR-BINDING LIPOPROTEIN LPQY	30	0	0	30	0	0.6333	130	NE	NE
Rv1236	sugA	PROBABLE SUGAR-TRANSPORT INTEGRAL MEMBRANE PROTEIN ABC TRANSPORTER SUGA	19	0	0	19	0	0.7895	212.67	NE	NE
Rv1237	sugB	PROBABLE SUGAR-TRANSPORT INTEGRAL MEMBRANE PROTEIN ABC TRANSPORTER SUGB	13	0	0	13	0	0.8462	149.73	NE	NE
Rv1238	sugC	PROBABLE SUGAR-TRANSPORT ATP-BINDING PROTEIN ABC TRANSPORTER SUGC	26	0	0	26	0	0.5385	178.21	NE	NE
Rv1239c	corA	POSSIBLE MAGNESIUM AND COBALT TRANSPORT TRANSMEMBRANE PROTEIN CORA	26	0	0	26	0	0.7308	16.74	NE	NE
Rv1240	mdh	malate dehydrogenase	5	0	0	5	0	0	0	NE	NE
Rv1241	-	hypothetical protein Rv1241	1	0	0	1	0	1	16	NE	N/A
Rv1242	-	hypothetical protein Rv1242	10	0	0	10	0	0.9	215.11	NE	NE
Rv1243c	PE_PGRS23	PE-PGRS FAMILY PROTEIN	19	0	0	19	0	0.7368	213.21	NE	NE
Rv1244	lpqZ	PROBABLE LIPOPROTEIN LPQZ	8	0	0	8	0	1	81.5	NE	NE
Rv1245c	-	PROBABLE SHORT-CHAIN TYPE DEHYDROGENASE/REDUCTASE	14	0	0	14	0	0.6429	196.78	NE	NE
Rv1246c	-	hypothetical protein Rv1246c	8	0	0	8	0	0.875	346.71	NE	NE
Rv1247c	-	hypothetical protein Rv1247c	6	0	0	6	0	1	167	NE	NE
Rv1248c	kgd	alpha-ketoglutarate decarboxylase	46	45	0	1	0	0.1087	1.6	ES	NE
Rv1249c	-	POSSIBLE MEMBRANE PROTEIN	13	0	0	13	0	0.7692	364.6	NE	NE
Rv1250	-	PROBABLE DRUG-TRANSPORT INTEGRAL MEMBRANE PROTEIN	32	0	0	32	0	0.9062	63.1	NE	NE
Rv1251c	-	hypothetical protein Rv1251c	61	0	0	61	0	0.5738	137.83	NE	NE
Rv1252c	lprE	PROBABLE LIPOPROTEIN LPRE	8	0	0	8	0	1	231.75	NE	NE
Rv1253	deaD	PROBABLE COLD-SHOCK DEAD-BOX PROTEIN A HOMOLOG DEAD (ATP-dependent RNA helicase deaD homolog)	35	7	0	28	0	0.6	116.81	NE	NE
Rv1254	-	PROBABLE ACYLTRANSFERASE	27	25	0	2	0	0.1111	485.33	ES	ES
Rv1255c	-	PROBABLE TRANSCRIPTIONAL REGULATORY PROTEIN	10	0	0	10	0	0.8	259.5	NE	NE
Rv1256c	cyp130	PROBA BLE CYTOCHROME P450 130 CYP130	16	0	0	16	0	0.9375	149.07	NE	NE
Rv1257c	-	PROBABLE OXIDOREDUCTASE	16	0	0	16	0	0.5625	294.67	NE	NE
Rv1258c	-	PROBABLE CONSERVED INTEGRAL MEMBRANE TRANSPORT PROTEIN	22	0	0	22	0	0.8636	181	NE	NE
Rv1259	-	hypothetical protein Rv1259	14	0	0	14	0	0.6429	53.11	NE	NE
Rv1260	-	hypothetical protein Rv1260	28	0	0	28	0	0.5	107.71	NE	NE
Rv1261c	-	hypothetical protein Rv1261c	12	0	0	12	0	0.75	38.78	NE	NE
Rv1262c	-	HYPOTHETICAL HIT-LIKE PROTEIN	4	0	0	4	0	1	325.75	NE	NE
Rv1263	amiB2	amidase	22	0	0	22	0	0.8636	163.68	NE	NE
Rv1264	-	ADENYLYL CYCLASE (ATP PYROPHOSPHATE-LYASE) (ADENYLATE CYCLASE)	14	0	0	14	0	0.8571	217.67	NE	NE
Rv1265	-	hypothetical protein Rv1265	12	0	0	12	0	0.5	143.5	NE	NE
Rv1266c	pknH	PROBABLE TRANSMEMBRANE SERINE/THREONINE-PROTEIN KINASE H PKNH (PROTEIN KINASE H) (STPK H)	29	0	0	29	0	0.8966	182.69	NE	NE
Rv1267c	embR	PROBABLE TRANSCRIPTIONAL REGULATORY PROTEIN EMBR	21	0	0	21	0	0.8095	135.59	NE	NE
Rv1268c	-	hypothetical protein Rv1268c	11	0	0	11	0	0.8182	180.44	NE	NE
Rv1269c	-	CONSERVED PROBABLE SECRETED PROTEIN	9	0	0	9	0	0.8889	346.5	NE	NE
Rv1270c	lprA	POSSIBLE LIPOPROTEIN LPRA	12	0	0	12	0	0.75	159.56	NE	NE
Rv1271c	-	CONSERVED HYPOTHETICAL SECRETED PROTEIN	8	0	0	8	0	0.5	36.5	NE	NE
Rv1272c	-	PROBABLE DRUGS-TRANSPORT TRANSMEMBRANE ATP-BINDING PROTEIN ABC TRANSPORTER	31	0	0	31	0	0.6452	206.55	NE	NE
Rv1273c	-	PROBABLE DRUGS-TRANSPORT TRANSMEMBRANE ATP-BINDING PROTEIN ABC TRANSPORTER	32	0	0	32	0	0.6562	101.86	NE	NE
Rv1274	lprB	POSSIBLE LIPOPROTEIN LPRB	4	0	0	4	0	0.25	88	NE	NE
Rv1275	lprC	POSSIBLE LIPOPROTEIN LPRC	7	0	0	7	0	0.2857	98.5	NE	NE
Rv1276c	-	hypothetical protein Rv1276c	8	0	0	8	0	0.25	44	NE	NE
Rv1277	-	hypothetical protein Rv1277	20	0	0	20	0	0.95	93.84	NE	NE
Rv1278	-	hypothetical protein Rv1278	28	0	0	28	0	0.6071	46	NE	NE
Rv1279	-	PROBABLE DEHYDROGENASE FAD flavoprotein GMC oxidoreductase	30	0	0	30	0	0.7	147.95	NE	NE
Rv1280c	oppA	PROBABLE PERIPLASMIC OLIGOPEPTIDE-BINDING LIPOPROTEIN OPPA	26	0	0	26	0	0.7308	57.58	NE	NE
Rv1281c	oppD	PROBABLE OLIGOPEPTIDE-TRANSPORT ATP-BINDING PROTEIN ABC TRANSPORTER OPPD	28	0	20	8	0	0.4643	19.08	GD	NE
Rv1282c	oppC	PROBABLE OLIGOPEPTIDE-TRANSPORT INTEGRAL MEMBRANE PROTEIN ABC TRANSPORTER OPPC	16	0	5	11	0	0.625	52.5	NE	NE
Rv1283c	oppB	PROBABLE OLIGOPEPTIDE-TRANSPORT INTEGRAL MEMBRANE PROTEIN ABC TRANSPORTER OPPB	21	0	0	21	0	0.7143	151.8	NE	NE
Rv1284	-	hypothetical protein Rv1284	7	0	0	7	0	0.8571	140.33	NE	NE
Rv1285	cysD	sulfate adenylyltransferase subunit 2	16	0	0	16	0	0.625	24.7	NE	NE
Rv1286	cysN	bifunctional sulfate adenylyltransferase subunit 1/adenylylsulfate kinase protein	35	0	0	35	0	0.6857	47.12	NE	GD
Rv1287	-	hypothetical protein Rv1287	13	0	0	13	0	0.8462	110.36	NE	NE
Rv1288	-	hypothetical protein Rv1288	34	0	0	34	0	0.9118	320.45	NE	NE
Rv1289	-	hypothetical protein Rv1289	11	0	0	11	0	0.8182	71.56	NE	NE
Rv1290c	-	hypothetical protein Rv1290c	35	0	0	35	0	0.8857	180.26	NE	NE
Rv1290A	-	hypothetical protein Rv1290A	7	0	0	7	0	0.4286	28.67	NE	NE
Rv1291c	-	CONSERVED HYPOTHETICAL SECRETED PROTEIN	4	0	0	4	0	1	80.25	NE	NE
Rv1292	argS	arginyl-tRNA synthetase	34	34	0	0	0	0.0294	2	ES	ES
Rv1293	lysA	PROBABLE DIAMINOPIMELATE DECARBOXYLASE LYSA (DAP DECARBOXYLASE)	27	27	0	0	0	0.037	1	ES	ES
Rv1294	thrA	homoserine dehydrogenase	24	24	0	0	0	0	0	ES	ES
Rv1295	thrC	threonine synthase	21	21	0	0	0	0.0476	3	ES	ES
Rv1296	thrB	homoserine kinase	16	16	0	0	0	0	0	ES	ES
Rv1297	rho	transcription termination factor Rho	22	22	0	0	0	0	0	ES	ES
Rv1298	rpmE	50S ribosomal protein L31	7	6	0	1	0	0.2857	43	ES	NE
Rv1299	prfA	peptide chain release factor 1	14	14	0	0	0	0.1429	1	ES	ES
Rv1300	hemK	PROBABLE HEMK PROTEIN HOMOLOG HEMK	14	14	0	0	0	0	0	ES	GD
Rv1301	-	hypothetical protein Rv1301	11	11	0	0	0	0	0	ES	GD
Rv1302	rfe	PROBABLE UNDECAPAPRENYL-PHOSPHATE ALPHA-N-ACETYLGLUCOSAMINYLTRANSFERASE RFE (UDP-GlcNAc TRANSFERASE)	20	16	0	4	0	0.15	198	ES	ES
Rv1303	-	hypothetical protein Rv1303	4	0	0	4	0	0.25	22	NE	NE
Rv1304	atpB	F0F1 ATP synthase subunit A	11	11	0	0	0	0.0909	1	ES	ES
Rv1305	atpE	F0F1 ATP synthase subunit C	8	8	0	0	0	0.25	1	ES	ES
Rv1306	atpF	F0F1 ATP synthase subunit B	4	4	0	0	0	0	0	ES	ES
Rv1307	atpH	PROBABLE ATP SYNTHASE DELTA CHAIN ATPH	20	20	0	0	0	0	0	ES	ES
Rv1308	atpA	F0F1 ATP synthase subunit alpha	26	25	0	1	0	0.0385	18	ES	ES
Rv1309	atpG	F0F1 ATP synthase subunit gamma	19	18	0	1	0	0.0526	84	ES	ES
Rv1310	atpD	F0F1 ATP synthase subunit beta	20	20	0	0	0	0	0	ES	ES
Rv1311	atpC	F0F1 ATP synthase subunit epsilon	2	2	0	0	0	0	0	ES	N/A
Rv1312	-	CONSERVED HYPOTHETICAL SECRETED PROTEIN	10	0	0	10	0	0.8	17.62	NE	NE
Rv1313c	-	POSSIBLE TRANSPOSASE	17	0	0	17	0	0.7059	186.08	NE	NE
Rv1314c	-	hypothetical protein Rv1314c	16	0	0	16	0	0.6875	133.73	NE	NE
Rv1315	murA	UDP-N-acetylglucosamine 1-carboxyvinyltransferase	17	17	0	0	0	0.0588	1	ES	ES
Rvnr01	rrs	16S rRNA	63	63	0	0	0	0.0635	1	ES	ES
Rv1316c	ogt	PROBABLE METHYLATED-DNA--PROTEIN-CYSTEINE METHYLTRANSFERASE OGT (6-O-methylguanine-DNA methyltransferase) (O-6-methylguanine-DNA-alkyltransferase)	9	0	0	9	0	0.7778	264.29	NE	NE
Rv1317c	alkA	PROBABLE ADA REGULATORY PROTEIN ALKA (Regulatory protein of adaptative response) (Methylated-DNA--protein-cysteine methyltransferase) (O-6-methylguanine-DNA alkyltransferase) (O-6-methylguanine-DNA methyltransferase) (3-methyladenine DNA glycosylase II)	13	0	0	13	0	1	172.15	NE	NE
Rv1318c	-	POSSIBLE ADENYLATE CYCLASE (ATP PYROPHOSPHATE-LYASE) (ADENYLYL CYCLASE)	20	0	0	20	0	0.8	134.75	NE	NE
Rv1319c	-	POSSIBLE ADENYLATE CYCLASE (ATP PYROPHOSPHATE-LYASE) (ADENYLYL CYCLASE)	29	0	0	29	0	0.7931	251.04	NE	NE
Rv1320c	-	POSSIBLE ADENYLATE CYCLASE (ATP PYROPHOSPHATE-LYASE) (ADENYLYL CYCLASE)	30	0	0	30	0	0.9	189.96	NE	NE
Rv1321	-	hypothetical protein Rv1321	12	0	0	12	0	0.8333	514.3	NE	NE
Rv1322	-	hypothetical protein Rv1322	6	0	0	6	0	1	209.67	NE	NE
Rv1322A	-	hypothetical protein Rv1322A	7	0	0	7	0	1	92.43	NE	NE
Rv1323	fadA4	acetyl-CoA acetyltransferase	15	0	0	15	0	0.9333	331	NE	NE
Rv1324	-	POSSIBLE THIOREDOXIN	6	0	0	6	0	0.6667	12	NE	NE
Rv1325c	PE_PGRS24	PE-PGRS FAMILY PROTEIN	11	0	0	11	0	0.5455	60.33	NE	NE
Rv1326c	glgB	glycogen branching enzyme	43	43	0	0	0	0.093	1	ES	ES
Rv1327c	glgE	PROBABLE GLUCANASE GLGE	39	39	0	0	0	0	0	ES	ES
Rv1328	glgP	PROBABLE GLYCOGEN PHOSPHORYLASE GLGP	45	0	0	45	0	0.8889	328.05	NE	NE
Rv1329c	dinG	PROBABLE ATP-DEPENDENT HELICASE DING	25	0	0	25	0	0.68	207.71	NE	NE
Rv1330c	-	nicotinate phosphoribosyltransferase	23	0	0	23	0	0.8261	171.47	NE	NE
Rv1331	clpS	ATP-dependent Clp protease adaptor protein ClpS	5	0	0	5	0	1	197.8	NE	NE
Rv1332	-	PROBABLE TRANSCRIPTIONAL REGULATORY PROTEIN	7	0	0	7	0	0.8571	61.5	NE	NE
Rv1333	-	PROBABLE HYDROLASE	13	0	0	13	0	0.6923	127.56	NE	NE
Rv1334	-	hypothetical protein Rv1334	12	0	0	12	0	1	339.58	NE	NE
Rv1335	-	9.5 KDA CULTURE FILTRATE ANTIGEN CFP10A	5	0	0	5	0	1	316	NE	GA
Rv1336	cysM	PROBABLE CYSTEINE SYNTHASE B CYSM (CSASE B) (O-acetylserine sulfhydrylase B) (O-acetylserine (Thiol)-lyase B)	19	0	0	19	0	0.8947	346.35	NE	GA
Rv1337	-	PROBABLE INTEGRAL MEMBRANE PROTEIN	13	0	0	13	0	1	203.69	NE	GA
Rv1338	murI	glutamate racemase	17	16	0	1	0	0.1765	58.33	ES	ES
Rv1339	-	hypothetical protein Rv1339	20	0	0	20	0	0.85	54.06	NE	NE
Rv1340	rph	ribonuclease PH	13	0	13	0	0	0.4615	4.83	GD	NE
Rv1341	-	putative deoxyribonucleotide triphosphate pyrophosphatase	6	0	1	5	0	0.6667	318.75	NE	NE
Rv1342c	-	hypothetical protein Rv1342c	6	0	5	1	0	0.1667	1149	GD	GD
Rv1343c	lprD	PROBABLE CONSERVED LIPOPROTEIN LPRD	12	0	12	0	0	0.1667	9	GD	GD
Rv1344	-	acyl carrier protein	10	0	0	10	0	0.9	637.56	NE	NE
Rv1345	fadD33	acyl-CoA synthetase	23	0	0	23	0	0.7826	255.17	NE	NE
Rv1346	fadE14	POSSIBLE ACYL-CoA DEHYDROGENASE FADE14	15	0	0	15	0	0.8667	58.85	NE	NE
Rv1347c	-	hypothetical protein Rv1347c	15	0	0	15	0	0.6	82.11	NE	NE
Rv1348	-	PROBABLE DRUGS-TRANSPORT TRANSMEMBRANE ATP-BINDING PROTEIN ABC TRANSPORTER	38	12	26	0	0	0.2895	15.55	GD	ESD
Rv1349	-	PROBABLE DRUGS-TRANSPORT TRANSMEMBRANE ATP-BINDING PROTEIN ABC TRANSPORTER	20	17	0	3	0	0.15	2.67	ES	GD
Rv1350	fabG	3-ketoacyl-(acyl-carrier-protein) reductase	15	0	0	15	0	0.4667	30.86	NE	NE
Rv1351	-	hypothetical protein Rv1351	10	0	0	10	0	0.6	98.33	NE	NE
Rv1352	-	hypothetical protein Rv1352	6	0	0	6	0	0.6667	183.5	NE	NE
Rv1353c	-	PROBABLE TRANSCRIPTIONAL REGULATORY PROTEIN	13	0	0	13	0	0.5385	30.86	NE	NE
Rv1354c	-	hypothetical protein Rv1354c	44	0	0	44	0	0.6591	105.9	NE	NE
Rv1355c	moeY	hypothetical protein Rv1355c	41	0	0	41	0	0.4878	57.3	NE	NE
Rv1356c	-	hypothetical protein Rv1356c	28	0	0	28	0	0.5357	75.6	NE	NE
Rv1357c	-	hypothetical protein Rv1357c	14	0	0	14	0	0.7143	92.8	NE	NE
Rv1358	-	PROBABLE TRANSCRIPTIONAL REGULATORY PROTEIN	74	0	0	74	0	0.8108	102.42	NE	NE
Rv1359	-	PROBABLE TRANSCRIPTIONAL REGULATORY PROTEIN	17	0	0	17	0	0.7059	31.42	NE	NE
Rv1360	-	PROBABLE OXIDOREDUCTASE	14	0	0	14	0	0.8571	197.67	NE	NE
Rv1361c	PPE19	PPE FAMILY PROTEIN	15	0	0	15	0	0.8667	202.46	NE	NE
Rv1362c	-	POSSIBLE MEMBRANE PROTEIN	15	0	0	15	0	0.9333	166.07	NE	NE
Rv1363c	-	POSSIBLE MEMBRANE PROTEIN	8	0	0	8	0	0.875	127.43	NE	NE
Rv1364c	-	hypothetical protein Rv1364c	33	0	0	33	0	0.8788	87.83	NE	NE
Rv1365c	rsfA	ANTI-ANTI-SIGMA FACTOR RSFA (ANTI-SIGMA FACTOR ANTAGONIST) (REGULATOR OF SIGMA F A)	6	0	0	6	0	1	228.33	NE	NE
Rv1366	-	hypothetical protein Rv1366	19	0	0	19	0	0.8947	115.24	NE	NE
Rv1367c	-	hypothetical protein Rv1367c	17	0	0	17	0	0.7647	218.15	NE	NE
Rv1368	lprF	PROBABLE CONSERVED LIPOPROTEIN LPRF	8	0	0	8	0	0.875	330.57	NE	NE
Rv1369c	-	PROBABLE TRANSPOSASE	23	0	0	23	0	1	216.35	NE	NE
Rv1370c	-	PROBABLE TRANSPOSASE	5	0	0	5	0	0.8	317	NE	NE
Rv1371	-	PROBABLE CONSERVED MEMBRANE PROTEIN	30	0	0	30	0	0.7	71.9	NE	NE
Rv1372	-	hypothetical protein Rv1372	18	0	0	18	0	0.5556	166.7	NE	NE
Rv1373	-	GLYCOLIPID SULFOTRANSFERASE	19	0	0	19	0	1	278.47	NE	NE
Rv1374c	-	hypothetical protein Rv1374c	14	0	0	14	0	1	291.07	NE	NE
Rv1375	-	hypothetical protein Rv1375	22	0	0	22	0	0.8636	290.05	NE	NE
Rv1376	-	hypothetical protein Rv1376	17	0	0	17	0	0.9412	178.75	NE	NE
Rv1377c	-	PUTATIVE TRANSFERASE	14	0	0	14	0	0.7143	157.2	NE	NE
Rv1378c	-	hypothetical protein Rv1378c	25	0	0	25	0	0.64	137.81	NE	NE
Rv1379	pyrR	pyrimidine regulatory protein PyrR	7	7	0	0	0	0.2857	1	ES	NE
Rv1380	pyrB	aspartate carbamoyltransferase catalytic subunit	13	13	0	0	0	0	0	ES	ES
Rv1381	pyrC	dihydroorotase	11	11	0	0	0	0	0	ES	ES
Rv1382	-	PROBABLE EXPORT OR MEMBRANE PROTEIN	6	6	0	0	0	0	0	ES	ES
Rv1383	carA	carbamoyl phosphate synthase small subunit	13	13	0	0	0	0.1538	1.5	ES	ES
Rv1384	carB	carbamoyl phosphate synthase large subunit	46	46	0	0	0	0.0217	1	ES	ES
Rv1385	pyrF	orotidine 5'-phosphate decarboxylase	7	6	0	1	0	0.2857	177.5	ES	ES
Rv1386	PE15	PE FAMILY PROTEIN	6	0	0	6	0	1	133.83	NE	GA
Rv1387	PPE20	PPE FAMILY PROTEIN	26	0	0	26	0	0.9615	209.08	NE	NE
Rv1388	mihF	PUTATIVE INTEGRATION HOST FACTOR MIHF	8	0	3	5	0	0.25	77	NE	NE
Rv1389	gmk	guanylate kinase	6	0	6	0	0	0.1667	1	GD	ES
Rv1390	rpoZ	DNA-directed RNA polymerase subunit omega	8	0	8	0	0	0.25	1.5	GD	ES
Rv1391	dfp	bifunctional phosphopantothenoylcysteine decarboxylase/phosphopantothenate synthase	21	18	0	3	0	0.2857	65.17	ES	ES
Rv1392	metK	S-adenosylmethionine synthetase	20	19	0	1	0	0.05	47	ES	ES
Rv1393c	-	PROBABLE MONOXYGENASE	28	0	0	28	0	0.8929	231.88	NE	NE
Rv1394c	cyp132	PROBABLE CYTOCHROME P450 132 CYP132	19	0	0	19	0	0.7895	191.2	NE	NE
Rv1395	-	PROBABLE TRANSCRIPTIONAL REGULATORY PROTEIN	18	0	0	18	0	0.7222	101.62	NE	NE
Rv1396c	PE_PGRS25	PE-PGRS FAMILY PROTEIN	13	0	0	13	0	0.8462	58.09	NE	NE
Rv1397c	-	hypothetical protein Rv1397c	6	0	0	6	0	0.5	65.67	NE	NE
Rv1398c	-	hypothetical protein Rv1398c	4	0	0	4	0	0.75	60.67	NE	NE
Rv1399c	lipH	PROBABLE LIPASE LIPH	16	0	0	16	0	0.75	242.67	NE	NE
Rv1400c	lipI	PROBABLE LIPASE LIPH	19	0	14	5	0	0.5789	48.91	GD	NE
Rv1401	-	POSSIBLE MEMBRANE PROTEIN	9	0	8	1	0	0.3333	43	GD	NE
Rv1402	priA	primosome assembly protein PriA	28	28	0	0	0	0	0	ES	ES
Rv1403c	-	PUTATIVE METHYLTRANSFERASE	16	0	0	16	0	0.8125	241.46	NE	NE
Rv1404	-	PROBABLE TRANSCRIPTIONAL REGULATORY PROTEIN	8	0	0	8	0	0.5	138.25	NE	NE
Rv1405c	-	PUTATIVE METHYLTRANSFERASE	12	0	0	12	0	1	248.58	NE	NE
Rv1406	fmt	methionyl-tRNA formyltransferase	9	0	9	0	0	0.1111	1	GD	GD
Rv1407	fmu	PROBABLE FMU PROTEIN (SUN PROTEIN)	21	0	4	17	0	0.7619	40.5	NE	NE
Rv1408	rpe	ribulose-phosphate 3-epimerase	13	12	0	1	0	0.0769	75	ES	GD
Rv1409	ribG	PROBABLE BIFUNCTIONAL riboflavin biosynthesis protein RIBG : Diaminohydroxyphosphoribosylaminopyrimidine deaminase (Riboflavin-specific deaminase) + 5-amino-6-(5-phosphoribosylamino) uracil reductase (HTP reductase)	14	13	0	1	0	0.0714	20	ES	ES
Rv1410c	-	AMINOGLYCOSIDES/TETRACYCLINE-TRANSPORT INTEGRAL MEMBRANE PROTEIN	31	0	0	31	0	0.7742	48.54	NE	NE
Rv1411c	lprG	PROBABLE CONSERVED LIPOPROTEIN LPRG	9	0	0	9	0	0.7778	54.14	NE	NE
Rv1412	ribC	riboflavin synthase subunit alpha	7	0	0	7	0	0.1429	9	NE	NE
Rv1413	-	hypothetical protein Rv1413	6	0	0	6	0	1	566.17	NE	NE
Rv1414	-	hypothetical protein Rv1414	4	0	0	4	0	1	62.25	NE	NE
Rv1415	ribA2	bifunctional 3,4-dihydroxy-2-butanone 4-phosphate synthase/GTP cyclohydrolase II protein	15	15	0	0	0	0	0	ES	ES
Rv1416	ribH	riboflavin synthase subunit beta	4	4	0	0	0	0	0	ES	ES
Rv1417	-	POSSIBLE CONSERVED MEMBRANE PROTEIN	8	1	0	7	0	0.375	79.33	NE	NE
Rv1418	lprH	PROBABLE LIPOPROTEIN LPRH	15	0	0	15	0	0.8667	131.38	NE	NE
Rv1419	-	hypothetical protein Rv1419	6	0	0	6	0	0.6667	219.25	NE	NE
Rv1420	uvrC	excinuclease ABC subunit C	29	0	0	29	0	0.5862	27.59	NE	NE
Rv1421	-	hypothetical protein Rv1421	20	0	0	20	0	0.8	45.19	NE	NE
Rv1422	-	hypothetical protein Rv1422	11	1	0	10	0	0.4545	140.8	NE	NE
Rv1423	whiA	PROBABLE TRANSCRIPTIONAL REGULATORY PROTEIN WHIA	12	12	0	0	0	0	0	ES	ES
Rv1424c	-	POSSIBLE MEMBRANE PROTEIN	20	0	0	20	0	0.65	50.31	NE	NE
Rv1425	-	hypothetical protein Rv1425	19	0	0	19	0	0.7368	246.14	NE	NE
Rv1426c	lipO	PROBABLE ESTERASE LIPO	29	0	0	29	0	0.5172	116.8	NE	NE
Rv1427c	fadD12	acyl-CoA synthetase	20	0	0	20	0	0.65	171.38	NE	NE
Rv1428c	-	hypothetical protein Rv1428c	19	0	0	19	0	0.8421	170.06	NE	NE
Rv1429	-	hypothetical protein Rv1429	23	0	0	23	0	0.8261	182.26	NE	NE
Rv1430	PE16	PE FAMILY PROTEIN	40	0	0	40	0	0.8	92.38	NE	NE
Rv1431	-	hypothetical protein Rv1431	25	0	0	25	0	0.84	112.1	NE	NE
Rv1432	-	PROBABLE DEHYDROGENASE	16	0	0	16	0	0.8125	8	NE	NE
Rv1433	-	POSSIBLE CONSERVED EXPORTED PROTEIN	18	0	0	18	0	0.8889	559.69	NE	NE
Rv1434	-	hypothetical protein Rv1434	1	0	0	1	0	1	148	NE	N/A
Rv1435c	-	Probable conserved Proline, Glycine, Valine-rich secreted protein	16	0	0	16	0	0.6875	167.27	NE	NE
Rv1436	gap	glyceraldehyde-3-phosphate dehydrogenase	15	15	0	0	0	0	0	ES	GD
Rv1437	pgk	phosphoglycerate kinase	16	16	0	0	0	0	0	ES	GD
Rv1438	tpiA	triosephosphate isomerase	16	16	0	0	0	0	0	ES	ES
Rv1439c	-	hypothetical protein Rv1439c	7	0	0	7	0	0.8571	206.17	NE	NE
Rv1440	secG	preprotein translocase subunit SecG	6	0	0	6	0	0.1667	107	NE	NE
Rv1441c	PE_PGRS26	PE-PGRS FAMILY PROTEIN	18	0	0	18	0	0.7222	116.31	NE	NE
Rv1442	bisC	PROBABLE BIOTIN SULFOXIDE REDUCTASE BISC (BDS reductase) (BSO reductase)	38	0	0	38	0	0.7632	205.34	NE	NE
Rv1443c	-	hypothetical protein Rv1443c	3	0	0	3	0	1	46.33	NE	NE
Rv1444c	-	hypothetical protein Rv1444c	3	0	0	3	0	0.6667	77.5	NE	NE
Rv1445c	devB	6-phosphogluconolactonase	10	0	0	10	0	0.4	30.5	NE	NE
Rv1446c	opcA	PUTATIVE OXPP CYCLE PROTEIN OPCA	15	0	0	15	0	0.4	63.67	NE	NE
Rv1447c	zwf2	glucose-6-phosphate 1-dehydrogenase	20	0	0	20	0	0.8	87.94	NE	NE
Rv1448c	tal	transaldolase	13	0	0	13	0	0.6154	33.12	NE	NE
Rv1449c	tkt	transketolase	26	25	0	1	0	0.0769	6	ES	ES
Rv1450c	PE_PGRS27	PE-PGRS FAMILY PROTEIN	33	0	0	33	0	0.5455	194.78	NE	NE
Rv1451	ctaB	protoheme IX farnesyltransferase	16	16	0	0	0	0	0	ES	GD
Rv1452c	PE_PGRS28	PE-PGRS FAMILY PROTEIN	17	0	0	17	0	0.7647	234.31	NE	NE
Rv1453	-	POSSIBLE TRANSCRIPTIONAL ACTIVATOR PROTEIN	12	0	0	12	0	0.8333	335.8	NE	GA
Rv1454c	qor	PROBABLE QUINONE REDUCTASE QOR (NADPH:quinone reductase) (Zeta-crystallin homolog protein)	17	0	0	15	2	0.8235	225.43	NE	GA
Rv1455	-	hypothetical protein Rv1455	13	1	0	0	12	0.8462	603.91	GA	GA
Rv1456c	-	PROBABLE UNIDENTIFIED ANTIBIOTIC-TRANSPORT INTEGRAL MEMBRANE ABC TRANSPORTER	15	14	0	0	1	0.0667	363	ES	ES
Rv1457c	-	PROBABLE UNIDENTIFIED ANTIBIOTIC-TRANSPORT INTEGRAL MEMBRANE ABC TRANSPORTER	8	0	8	0	0	0.125	2	GD	GD
Rv1458c	-	PROBABLE UNIDENTIFIED ANTIBIOTIC-TRANSPORT ATP-BINDING PROTEIN ABC TRANSPORTER	14	0	14	0	0	0.5	2.29	GD	GD
Rv1459c	-	POSSIBLE CONSERVED INTEGRAL MEMBRANE PROTEIN	26	22	0	4	0	0.2308	113.83	ES	ESD
Rv1460	-	PROBABLE TRANSCRIPTIONAL REGULATORY PROTEIN	9	0	0	9	0	0.2222	67.5	NE	NE
Rv1461	-	hypothetical protein Rv1461	59	59	0	0	0	0.0339	1	ES	ES
Rv1462	-	hypothetical protein Rv1462	14	14	0	0	0	0	0	ES	ES
Rv1463	-	PROBABLE CONSERVED ATP-BINDING PROTEIN ABC TRANSPORTER	12	12	0	0	0	0	0	ES	ES
Rv1464	csd	PROBABLE CYSTEINE DESULFURASE CSD	15	15	0	0	0	0	0	ES	ES
Rv1465	-	POSSIBLE NITROGEN FIXATION RELATED PROTEIN	8	7	0	1	0	0.25	4	ES	ES
Rv1466	-	hypothetical protein Rv1466	1	0	0	1	0	1	2	NE	N/A
Rv1467c	fadE15	PROBABLE ACYL-CoA DEHYDROGENASE FADE15	28	0	0	28	0	0.9286	88.81	NE	NE
Rv1468c	PE_PGRS29	PE-PGRS FAMILY PROTEIN	11	0	0	11	0	0.7273	98.62	NE	NE
Rv1469	ctpD	PROBABLE CATION TRANSPORTER P-TYPE ATPASE D CTPD	21	0	0	21	0	0.9048	133.63	NE	NE
Rv1470	trxA	PROBABLE THIOREDOXIN TRXA	5	0	0	5	0	1	146	NE	NE
Rv1471	trxB1	PROBABLE THIOREDOXIN TRXB1	3	0	0	3	0	1	551	NE	NE
Rv1472	echA12	enoyl-CoA hydratase	16	0	0	16	0	0.8125	214.31	NE	NE
Rv1473	-	PROBABLE MACROLIDE-TRANSPORT ATP-BINDING PROTEIN ABC TRANSPORTER	25	0	0	25	0	0.76	253.95	NE	NE
Rv1473A	-	POSSIBLE TRANSCRIPTIONAL REGULATORY PROTEIN	4	0	0	4	0	1	84.75	NE	NE
Rv1474c	-	PROBABLE TRANSCRIPTIONAL REGULATORY PROTEIN	8	0	0	8	0	0.625	456	NE	NE
Rv1475c	acn	aconitate hydratase	56	55	0	1	0	0.0536	65.33	ES	ES
Rv1476	-	POSSIBLE MEMBRANE PROTEIN	7	0	0	7	0	0.2857	16	NE	ES
Rv1477	-	HYPOTHETICAL INVASION PROTEIN	25	17	0	8	0	0.36	110.22	ES	ESD
Rv1478	-	HYPOTHETICAL INVASION PROTEIN	9	0	0	9	0	1	226.33	NE	NE
Rv1479	moxR1	PROBABLE TRANSCRIPTIONAL REGULATORY PROTEIN MOXR1	14	14	0	0	0	0	0	ES	ES
Rv1480	-	hypothetical protein Rv1480	6	5	0	1	0	0.1667	156	ES	ES
Rv1481	-	PROBABLE MEMBRANE PROTEIN	14	13	0	1	0	0.1429	571	ES	ES
Rv1482c	-	hypothetical protein Rv1482c	15	0	0	15	0	0.8	201.92	NE	NE
Rv1483	fabG1	3-OXOACYL-	13	13	0	0	0	0.0769	1	ES	ES
Rv1484	inhA	enoyl-(acyl carrier protein) reductase	10	10	0	0	0	0.1	2	ES	ES
Rv1485	hemH	ferrochelatase	25	25	0	0	0	0	0	ES	ES
Rv1486c	-	hypothetical protein Rv1486c	8	0	0	8	0	0.875	108.71	NE	NE
Rv1487	-	hypothetical protein Rv1487	4	0	0	4	0	0.5	158.5	NE	NE
Rv1488	-	POSSIBLE EXPORTED CONSERVED PROTEIN	16	0	0	16	0	0.9375	273.2	NE	NE
Rv1489	-	hypothetical protein Rv1489	7	0	0	7	0	1	480.29	NE	NE
Rv1489A	-	hypothetical protein Rv1489A	4	0	0	4	0	1	81	NE	NE
Rv1490	-	PROBABLE MEMBRANE PROTEIN	38	0	0	38	0	0.6053	109	NE	NE
Rv1491c	-	hypothetical protein Rv1491c	15	0	0	15	0	0.6667	69	NE	NE
Rv1492	mutA	PROBABLE METHYLMALONYL-CoA MUTASE SMALL SUBUNIT MUTA (MCM)	17	0	0	17	0	0.7647	104.92	NE	NE
Rv1493	mutB	methylmalonyl-CoA mutase	32	0	0	32	0	0.6875	212.05	NE	NE
Rv1494	-	hypothetical protein Rv1494	8	0	0	8	0	0.625	90.8	NE	NE
Rv1495	-	hypothetical protein Rv1495	6	0	0	6	0	1	145.67	NE	NE
Rv1496	-	arginine/ornithine transport system ATPase	9	0	0	9	0	1	224.44	NE	NE
Rv1497	lipL	PROBABLE ESTERASE LIPL	17	0	0	17	0	0.8235	139	NE	NE
Rv1498c	-	PROBABLE METHYLTRANSFERASE	17	0	0	17	0	0.8235	307	NE	NE
Rv1498A	-	hypothetical protein Rv1498A	3	0	0	3	0	1	71	NE	GA
Rv1499	-	hypothetical protein Rv1499	5	0	0	5	0	1	447.4	NE	GA
Rv1500	-	PROBABLE GLYCOSYLTRANSFERASE	36	0	0	36	0	0.4167	255.67	NE	NE
Rv1501	-	hypothetical protein Rv1501	34	0	0	34	0	0.6176	231.71	NE	NE
Rv1502	-	hypothetical protein Rv1502	33	0	0	33	0	0.5455	63.56	NE	NE
Rv1503c	-	hypothetical protein Rv1503c	18	0	0	18	0	0.7778	183.21	NE	NE
Rv1504c	-	hypothetical protein Rv1504c	13	0	0	13	0	0.9231	338.92	NE	NE
Rv1505c	-	hypothetical protein Rv1505c	27	0	0	27	0	0.4815	111.31	NE	NE
Rv1506c	-	hypothetical protein Rv1506c	20	0	0	20	0	0.55	151.82	NE	NE
Rv1507c	-	hypothetical protein Rv1507c	29	0	25	4	0	0.3103	36.33	GD	NE
Rv1507A	-	hypothetical protein Rv1507A	18	0	0	18	0	0.5	65.33	NE	NE
Rv1508c	-	Probable membrane protein	44	0	0	44	0	0.8864	266.1	NE	NE
Rv1508A	-	hypothetical protein Rv1508A	14	0	0	14	0	0.7143	81.5	NE	NE
Rv1509	-	hypothetical protein Rv1509	21	0	0	21	0	0.619	85.46	NE	NE
Rv1510	-	conserved probable membrane protein	23	0	0	23	0	1	211.35	NE	NE
Rv1511	gmdA	GDP-D-mannose dehydratase gmdA (GDP-mannose 4,6 dehydratase) (GMD)	20	0	0	20	0	0.9	209.78	NE	NE
Rv1512	epiA	probable nucleotide-sugar epimerase epiA	13	0	0	13	0	0.4615	14.33	NE	NE
Rv1513	-	hypothetical protein Rv1513	7	0	0	7	0	0.5714	78.5	NE	NE
Rv1514c	-	hypothetical protein Rv1514c	19	0	13	6	0	0.3684	39.71	GD	NE
Rv1515c	-	hypothetical protein Rv1515c	18	0	2	16	0	0.5556	54.9	NE	NE
Rv1516c	-	probable sugar transferase	11	0	0	11	0	0.8182	108.11	NE	NE
Rv1517	-	hypothetical protein Rv1517	15	0	0	15	0	0.5333	79.88	NE	NE
Rv1518	-	hypothetical protein Rv1518	13	0	0	13	0	0.6154	322.88	NE	NE
Rv1519	-	hypothetical protein Rv1519	3	0	0	3	0	1	98	NE	NE
Rv1520	-	probable sugar transferase	26	0	0	26	0	0.9615	298.12	NE	NE
Rv1521	fadD25	acyl-CoA synthetase	39	0	0	38	1	0.7179	675.43	NE	NE
Rv1522c	mmpL12	PROBABLE CONSERVED TRANSMEMBRANE TRANSPORT PROTEIN MMPL12	52	0	0	52	0	0.6923	221.61	NE	NE
Rv1523	-	Probable methyltransferase	21	0	0	21	0	0.8095	201.65	NE	NE
Rv1524	-	Probable glycosyltransferase	14	0	0	14	0	0.7143	64.5	NE	NE
Rv1525	wbbL2	POSSIBLE RHAMNOSYL TRANSFERASE WBBL2	23	0	0	23	0	0.3043	61.57	NE	NE
Rv1526c	-	Probable glycosyltransferase	19	0	0	19	0	0.7368	125.29	NE	NE
Rv1527c	pks5	Probable polyketide synthase pks5	100	0	0	100	0	0.78	169.88	NE	NE
Rv1528c	papA4	PROBABLE CONSERVED POLYKETIDE SYNTHASE ASSOCIATED PROTEIN PAPA4	7	0	0	7	0	1	509.71	NE	NE
Rv1529	fadD24	acyl-CoA synthetase	37	0	0	37	0	0.7568	65.79	NE	NE
Rv1530	adh	Probable alcohol dehydrogenase adh	25	0	0	25	0	0.72	71.67	NE	NE
Rv1531	-	hypothetical protein Rv1531	8	0	0	8	0	0.75	202.33	NE	NE
Rv1532c	-	hypothetical protein Rv1532c	6	0	0	6	0	0.8333	94.4	NE	NE
Rv1533	-	hypothetical protein Rv1533	11	0	0	11	0	0.7273	266	NE	NE
Rv1534	-	Probable transcriptional regulator	17	0	0	17	0	0.7647	96.08	NE	NE
Rv1535	-	hypothetical protein Rv1535	5	0	0	5	0	1	260	NE	NE
Rv1536	ileS	isoleucyl-tRNA synthetase	79	79	0	0	0	0.0127	1	ES	ES
Rv1537	dinX	DNA polymerase IV	14	0	0	14	0	0.7143	89.8	NE	NE
Rv1538c	ansA	Probable L-aparaginase ansA	14	0	0	14	0	1	37.43	NE	NE
Rv1539	lspA	lipoprotein signal peptidase	9	0	8	1	0	0.2222	153	GD	GD
Rv1540	-	CONSERVED HYPOTHETICAL PROTEIN MEMBER OF yabO/yceC/yfiI FAMILY	14	0	13	1	0	0.2857	6.75	GD	GD
Rv1541c	lprI	Possible lipoprotein lprI	9	0	0	9	0	1	139.11	NE	NE
Rv1542c	glbN	Probable hemoglobin glbN	8	0	0	8	0	0.875	218.43	NE	NE
Rv1543	-	POSSIBLE FATTY ACYL-CoA REDUCTASE	15	0	0	15	0	0.9333	130.43	NE	NE
Rv1544	-	Possible ketoacyl reductase	11	0	0	11	0	0.7273	132.25	NE	NE
Rv1545	-	hypothetical protein Rv1545	4	0	0	4	0	0.75	284.67	NE	NE
Rv1546	-	hypothetical protein Rv1546	6	0	0	6	0	1	369	NE	NE
Rv1547	dnaE	DNA polymerase III subunit alpha	48	47	0	1	0	0.1458	5.14	ES	ES
Rv1548c	PPE21	PPE FAMILY PROTEIN	43	0	0	43	0	0.7442	143.41	NE	NE
Rv1549	fadD11.1	POSSIBLE FATTY-ACID-CoA LIGASE FADD11.1 (FATTY-ACID-CoA SYNTHETASE) (FATTY-ACID-CoA SYNTHASE)	9	0	0	9	0	0.7778	327.14	NE	NE
Rv1550	fadD11	PROBABLE FATTY-ACID-CoA LIGASE FADD11 (FATTY-ACID-CoA SYNTHETASE) (FATTY-ACID-CoA SYNTHASE)	28	0	0	28	0	0.8929	224.64	NE	NE
Rv1551	plsB1	glycerol-3-phosphate acyltransferase	33	0	0	33	0	0.8182	189.33	NE	NE
Rv1552	frdA	fumarate reductase flavoprotein subunit	41	0	0	41	0	0.5854	186.75	NE	NE
Rv1553	frdB	PROBABLE FUMARATE REDUCTASE	14	0	0	14	0	0.8571	222	NE	NE
Rv1554	frdC	PROBABLE FUMARATE REDUCTASE	10	0	0	10	0	0.8	127.75	NE	NE
Rv1555	frdD	fumarate reductase subunit D	5	0	0	5	0	1	251	NE	NE
Rv1556	-	Possible regulatory protein	14	0	0	14	0	0.6429	96.44	NE	NE
Rv1557	mmpL6	PROBABLE CONSERVED TRANSMEMBRANE TRANSPORT PROTEIN MMPL6	21	0	0	21	0	0.9048	185.32	NE	NE
Rv1558	-	hypothetical protein Rv1558	10	0	0	10	0	0.9	290.67	NE	NE
Rv1559	ilvA	threonine dehydratase	27	0	15	12	0	0.6667	31.5	GD	ES
Rv1560	-	hypothetical protein Rv1560	3	0	0	3	0	0.3333	62	NE	NE
Rv1561	-	hypothetical protein Rv1561	9	0	0	9	0	1	70	NE	NE
Rv1562c	treZ	Maltooligosyltrehalose trehalohydrolase TreZ	37	0	0	37	0	0.7297	41.52	NE	NE
Rv1563c	treY	Maltooligosyltrehalose synthase TreY	36	0	0	36	0	0.5278	72.68	NE	NE
Rv1564c	treX	Probable Maltooligosyltrehalose synthase TreX	49	9	0	40	0	0.6327	165.74	NE	NE
Rv1565c	-	hypothetical protein Rv1565c	46	44	0	2	0	0.0652	12	ES	NE
Rv1566c	-	Possible inv protein	11	0	0	11	0	0.8182	154.22	NE	GA
Rv1567c	-	Probable hypothetical membrane protein	10	0	0	10	0	0.9	672.89	NE	GA
Rv1568	bioA	adenosylmethionine--8-amino-7-oxononanoate transaminase	16	0	0	16	0	0.9375	208.8	NE	NE
Rv1569	bioF1	8-amino-7-oxononanoate synthase	7	0	0	7	0	0.8571	266.33	NE	NE
Rv1570	bioD	dithiobiotin synthetase	2	0	0	2	0	0.5	202	NE	NE
Rv1571	-	hypothetical protein Rv1571	3	0	0	3	0	0.6667	64	NE	N/A
Rv1572c	-	hypothetical protein Rv1572c	1	0	0	1	0	1	16	NE	N/A
Rv1573	-	Probable phiRV1 phage protein	1	0	0	1	0	0	0	NE	N/A
Rv1574	-	Probable phiRV1 phage related protein	4	0	4	0	0	0.25	6	GD	NE
Rv1575	-	Probable phiRV1 phage protein	10	0	10	0	0	0.4	16	GD	NE
Rv1576c	-	Probable phiRV1 phage protein	11	0	11	0	0	0.1818	8.5	GD	GD
Rv1577c	-	Probable phiRv1 phage protein	8	0	4	4	0	0.375	199	NE	GD
Rv1578c	-	Probable phiRv1 phage protein	4	0	0	4	0	0.5	158	NE	NE
Rv1579c	-	Probable phiRv1 phage protein	4	0	0	4	0	1	173.5	NE	NE
Rv1580c	-	Probable phiRv1 phage protein	5	0	0	5	0	0.6	1516	NE	NE
Rv1581c	-	Probable phiRv1 phage protein	7	0	0	7	0	0.8571	340.5	NE	NE
Rv1582c	-	Probable phiRv1 phage protein	33	0	0	33	0	0.5758	66.37	NE	NE
Rv1583c	-	Probable phiRv1 phage protein	5	0	0	5	0	0.6	191.33	NE	NE
Rv1584c	-	Possible phiRv1 phage protein	3	0	0	3	0	0.6667	426	NE	NE
Rv1585c	-	Possible phage phiRv1 protein	10	0	0	10	0	0.7	162.57	NE	NE
Rv1586c	-	Probable phiRv1 integrase	24	0	0	24	0	0.7083	129.82	NE	NE
Rv1587c	-	Partial REP13E12 repeat protein	15	0	0	15	0	0.9333	139.86	NE	NE
Rv1588c	-	Partial REP13E12 repeat protein	11	0	0	11	0	0.6364	106	NE	NE
Rv1589	bioB	biotin synthase	11	0	0	11	0	0.7273	385.38	NE	NE
Rv1590	-	hypothetical protein Rv1590	3	0	0	3	0	1	163	NE	NE
Rv1591	-	PROBABLE TRANSMEMBRANE PROTEIN	9	0	0	9	0	0.8889	400.75	NE	NE
Rv1592c	-	hypothetical protein Rv1592c	25	0	0	25	0	0.88	409.45	NE	NE
Rv1593c	-	hypothetical protein Rv1593c	12	0	0	12	0	0.9167	255.55	NE	NE
Rv1594	nadA	quinolinate synthetase	10	10	0	0	0	0	0	ES	ES
Rv1595	nadB	L-aspartate oxidase	24	22	0	2	0	0.0833	25.5	ES	ES
Rv1596	nadC	nicotinate-nucleotide pyrophosphorylase	15	13	0	2	0	0.2	340.67	ES	ES
Rv1597	-	hypothetical protein Rv1597	12	0	0	12	0	0.8333	145	NE	NE
Rv1598c	-	hypothetical protein Rv1598c	9	0	0	9	0	0.5556	405	NE	NE
Rv1599	hisD	histidinol dehydrogenase	17	17	0	0	0	0.0588	1	ES	ES
Rv1600	hisC1	histidinol-phosphate aminotransferase	26	25	0	1	0	0.0769	61.5	ES	ES
Rv1601	hisB	imidazoleglycerol-phosphate dehydratase	15	15	0	0	0	0	0	ES	ES
Rv1602	hisH	imidazole glycerol phosphate synthase subunit HisH	11	10	1	0	0	0.0909	20	ES	ES
Rv1603	hisA	1-(5-phosphoribosyl)-5-	10	0	9	1	0	0.1	66	GD	ES
Rv1604	impA	PROBABLE INOSITOL-MONOPHOSPHATASE IMPA (IMP)	13	1	0	12	0	0.6154	42.25	NE	NE
Rv1605	hisF	imidazole glycerol phosphate synthase subunit HisF	7	7	0	0	0	0	0	ES	ES
Rv1606	hisI	phosphoribosyl-AMP cyclohydrolase	9	8	0	1	0	0.1111	7	ES	ES
Rv1607	chaA	Probable ionic transporter integral membrane protein chaA	10	0	0	10	0	0.8	97.25	NE	NE
Rv1608c	bcpB	Probable peroxidoxin BcpB	9	0	0	9	0	0.6667	143.17	NE	NE
Rv1609	trpE	anthranilate synthase component I	26	26	0	0	0	0.0385	4	ES	ES
Rv1610	-	POSSIBLE CONSERVED MEMBRANE PROTEIN	6	6	0	0	0	0.1667	4	ES	ES
Rv1611	trpC	indole-3-glycerol-phosphate synthase	12	12	0	0	0	0	0	ES	ES
Rv1612	trpB	tryptophan synthase subunit beta	18	18	0	0	0	0	0	ES	ES
Rv1613	trpA	tryptophan synthase subunit alpha	19	19	0	0	0	0	0	ES	ES
Rv1614	lgt	prolipoprotein diacylglyceryl transferase	27	24	0	3	0	0.0741	212.5	ES	ESD
Rv1615	-	Probable hypothetical membrane protein	10	0	0	10	0	0.8	170.5	NE	NE
Rv1616	-	hypothetical protein Rv1616	12	0	0	12	0	0.75	241.67	NE	NE
Rv1617	pykA	pyruvate kinase	14	13	0	1	0	0.1429	21	ES	GD
Rv1618	tesB1	Probable acyl-CoA thioesterase II tesB1	19	0	0	19	0	0.7895	130.47	NE	NE
Rv1619	-	hypothetical protein Rv1619	23	0	4	19	0	0.4783	50.82	NE	NE
Rv1620c	cydC	PROBABLE 'COMPONENT LINKED WITH THE ASSEMBLY OF CYTOCHROME' TRANSPORT TRANSMEMBRANE ATP-BINDING PROTEIN ABC TRANSPORTER CYDC	19	0	16	3	0	0.4211	13.38	GD	NE
Rv1621c	cydD	PROBABLE 'COMPONENT LINKED WITH THE ASSEMBLY OF CYTOCHROME' TRANSPORT TRANSMEMBRANE ATP-BINDING PROTEIN ABC TRANSPORTER CYDD	20	0	0	20	0	0.65	51.31	NE	NE
Rv1622c	cydB	Probable integral membrane cytochrome D ubiquinol oxidase (subunit II) cydB (Cytochrome BD-I oxidase subunit II)	22	0	0	22	0	0.6818	16.8	NE	NE
Rv1623c	cydA	Probable integral membrane cytochrome D ubiquinol oxidase (subunit I) cydA (Cytochrome BD-I oxidase subunit I)	23	0	0	23	0	0.6957	58.25	NE	NE
Rv1624c	-	Probable conserved membrane protein	5	0	0	5	0	1	124.4	NE	NE
Rv1625c	cya	MEMBRANE-ANCHORED ADENYLYL CYCLASE CYA (ATP PYROPHOSPHATE-LYASE) (ADENYLATE CYCLASE)	31	0	0	31	0	0.9032	218.14	NE	NE
Rv1626	-	Probable two-component system transcriptional regulator	5	0	0	5	0	0.6	10.33	NE	NE
Rv1627c	-	lipid-transfer protein	20	0	0	20	0	0.65	352.77	NE	NE
Rv1628c	-	hypothetical protein Rv1628c	7	0	0	7	0	0.8571	364.33	NE	NE
Rv1629	polA	DNA polymerase I	42	40	0	2	0	0.0952	8.75	ES	ESD
Rv1630	rpsA	30S ribosomal protein S1	17	17	0	0	0	0.0588	1	ES	ES
Rv1631	coaE	dephospho-CoA kinase/unknown domain fusion protein	12	12	0	0	0	0.0833	2	ES	GD
Rv1632c	-	hypothetical protein Rv1632c	11	0	0	11	0	1	311	NE	NE
Rv1633	uvrB	excinuclease ABC subunit B	38	0	0	38	0	0.8421	157.53	NE	NE
Rv1634	-	Possible drug efflux membrane protein	33	0	0	33	0	0.9697	376.62	NE	GA
Rv1635c	-	Probable conserved transmembrane protein	33	0	0	33	0	0.9394	213.23	NE	NE
Rv1636	TB15.3	IRON-REGULATED CONSERVED HYPOTHETICAL PROTEIN TB15.3	10	9	0	1	0	0.1	113	ES	ES
Rv1637c	-	hypothetical protein Rv1637c	14	0	0	14	0	1	360.71	NE	NE
Rv1638	uvrA	excinuclease ABC subunit A	39	0	0	39	0	0.8462	44.7	NE	NE
Rv1638A	-	hypothetical protein Rv1638A	5	0	0	5	0	0.4	4	NE	NE
Rv1639c	-	hypothetical protein Rv1639c	19	0	0	19	0	0.6316	435.5	NE	NE
Rv1640c	lysS	lysyl-tRNA synthetase	66	1	25	40	0	0.6212	24.54	NE	NE
Rv1641	infC	translation initiation factor IF-3	12	11	0	1	0	0.0833	1791	ES	ES
Rv1642	rpmI	50S ribosomal protein L35	1	0	0	1	0	1	7	NE	N/A
Rv1643	rplT	50S ribosomal protein L20	8	0	0	8	0	0	0	NE	ES
Rv1644	tsnR	Possible 23S rRNA methyltransferase tsnR	11	0	0	11	0	0.9091	307.5	NE	GA
Rv1645c	-	hypothetical protein Rv1645c	24	0	0	24	0	0.9583	294.52	NE	GA
Rv1646	PE17	PE FAMILY PROTEIN	19	0	0	19	0	0.8947	223.94	NE	NE
Rv1647	-	hypothetical protein Rv1647	12	0	0	12	0	1	298.08	NE	NE
Rv1648	-	Probable transmembrane protein	14	0	0	14	0	0.9286	364.08	NE	NE
Rv1649	pheS	phenylalanyl-tRNA synthetase subunit alpha	13	13	0	0	0	0.0769	3	ES	ES
Rv1650	pheT	phenylalanyl-tRNA synthetase subunit beta	37	37	0	0	0	0.027	1	ES	ES
Rv1651c	PE_PGRS30	PE-PGRS FAMILY PROTEIN	55	0	0	55	0	0.7818	142.35	NE	NE
Rv1652	argC	N-acetyl-gamma-glutamyl-phosphate reductase	15	15	0	0	0	0	0	ES	ES
Rv1653	argJ	bifunctional ornithine acetyltransferase/N-acetylglutamate synthase protein	5	4	1	0	0	0.2	8	ES	ES
Rv1654	argB	acetylglutamate kinase	4	0	4	0	0	0	0	GD	ES
Rv1655	argD	acetylornithine aminotransferase	10	0	10	0	0	0.2	1.5	GD	ES
Rv1656	argF	ornithine carbamoyltransferase	5	0	5	0	0	0	0	GD	ES
Rv1657	argR	arginine repressor	4	0	0	0	4	0.75	729.67	GA	NE
Rv1658	argG	argininosuccinate synthase	18	18	0	0	0	0.1111	1	ES	ES
Rv1659	argH	argininosuccinate lyase	8	8	0	0	0	0	0	ES	ES
Rv1660	pks10	Possible chalcone synthase pks10	11	0	0	11	0	1	96.09	NE	NE
Rv1661	pks7	Probable polyketide synthase pks7	82	0	47	35	0	0.4512	34.95	GD	NE
Rv1662	pks8	Probable polyketide synthase pks8	67	10	24	33	0	0.2985	39.9	NE	NE
Rv1663	pks17	Probable polyketide synthase pks17	19	0	10	9	0	0.5789	27.36	GD	NE
Rv1664	pks9	Probable polyketide synthase pks9	47	0	0	47	0	0.617	66.9	NE	NE
Rv1665	pks11	Possible chalcone synthase pks11	13	0	0	13	0	0.9231	143.75	NE	NE
Rv1666c	cyp139	Probable cytochrome P450 139 CYP139	21	0	0	21	0	0.9048	178.53	NE	NE
Rv1667c	-	PROBABLE SECOND PART OF MACROLIDE-TRANSPORT ATP-BINDING PROTEIN ABC TRANSPORTER	11	0	0	11	0	0.7273	168.62	NE	NE
Rv1668c	-	PROBABLE FIRST PART OF MACROLIDE-TRANSPORT ATP-BINDING PROTEIN ABC TRANSPORTER	15	0	0	15	0	0.8667	206	NE	NE
Rv1669	-	hypothetical protein Rv1669	9	0	0	9	0	0.7778	35.86	NE	NE
Rv1670	-	hypothetical protein Rv1670	11	0	0	11	0	0.8182	143.56	NE	NE
Rv1671	-	PROBABLE MEMBRANE PROTEIN	16	0	0	16	0	0.375	153.17	NE	NE
Rv1672c	-	PROBABLE CONSERVED INTEGRAL MEMBRANE TRANSPORT PROTEIN	22	0	0	22	0	0.7273	53.75	NE	NE
Rv1673c	-	hypothetical protein Rv1673c	16	0	0	16	0	0.625	91.2	NE	NE
Rv1674c	-	PROBABLE TRANSCRIPTIONAL REGULATORY PROTEIN	10	0	0	10	0	0.6	334.83	NE	NE
Rv1675c	-	PROBABLE TRANSCRIPTIONAL REGULATORY PROTEIN	11	0	0	11	0	0.7273	69.25	NE	NE
Rv1676	-	hypothetical protein Rv1676	10	0	0	10	0	0.5	63.6	NE	NE
Rv1677	dsbF	PROBABLE CONSERVED LIPOPROTEIN DSBF	12	0	0	12	0	0.8333	111.9	NE	NE
Rv1678	-	PROBABLE INTEGRAL MEMBRANE PROTEIN	10	0	0	10	0	0.6	123.5	NE	NE
Rv1679	fadE16	POSSIBLE ACYL-CoA DEHYDROGENASE FADE16	11	0	0	11	0	0.5455	38.83	NE	NE
Rv1680	-	hypothetical protein Rv1680	15	0	0	15	0	0.5333	58.75	NE	NE
Rv1681	moeX	POSSIBLE MOLYBDOPTERIN BIOSYNTHESIS PROTEIN MOEX	16	0	0	16	0	0.75	182.83	NE	NE
Rv1682	-	Probable coiled-coil structural protein	16	0	0	16	0	0.8125	107.54	NE	NE
Rv1683	-	acyl-CoA synthetase	41	0	41	0	0	0.439	10.94	GD	NE
Rv1684	-	hypothetical protein Rv1684	4	0	4	0	0	0	0	GD	GD
Rv1685c	-	hypothetical protein Rv1685c	7	0	7	0	0	0.4286	6	GD	NE
Rv1686c	-	PROBABLE CONSERVED INTEGRAL MEMBRANE PROTEIN ABC TRANSPORTER	14	0	3	11	0	0.5	75.71	NE	NE
Rv1687c	-	PROBABLE CONSERVED ATP-BINDING PROTEIN ABC TRANSPORTER	12	0	0	12	0	0.6667	48.5	NE	NE
Rv1688	mpg	3-methyladenine DNA glycosylase	9	0	0	9	0	0.7778	86.71	NE	NE
Rv1689	tyrS	tyrosyl-tRNA synthetase	20	20	0	0	0	0	0	ES	ES
Rv1690	lprJ	PROBABLE LIPOPROTEIN LPRJ	8	0	0	8	0	0.875	36.71	NE	NE
Rv1691	-	hypothetical protein Rv1691	11	0	0	11	0	0.5455	8.17	NE	NE
Rv1692	-	PROBABLE PHOSPHATASE	12	0	0	12	0	0.8333	248.6	NE	NE
Rv1693	-	hypothetical protein Rv1693	1	0	0	1	0	1	16	NE	N/A
Rv1694	tlyA	CYTOTOXIN|HAEMOLYSIN HOMOLOGUE TLYA	11	0	8	3	0	0.4545	17.6	GD	NE
Rv1695	ppnK	inorganic polyphosphate/ATP-NAD kinase	8	0	8	0	0	0.125	1	GD	ES
Rv1696	recN	PROBABLE DNA REPAIR PROTEIN RECN (RECOMBINATION PROTEIN N)	22	0	6	16	0	0.5455	17.25	NE	NE
Rv1697	-	hypothetical protein Rv1697	18	16	0	2	0	0.1111	12	ES	ES
Rv1698	-	hypothetical protein Rv1698	14	0	0	14	0	0.4286	193.17	NE	NE
Rv1699	pyrG	CTP synthetase	37	37	0	0	0	0	0	ES	ES
Rv1700	-	hypothetical protein Rv1700	11	0	7	4	0	0.4545	109.6	GD	NE
Rv1701	xerD	site-specific tyrosine recombinase XerD	15	0	0	15	0	0.6	59	NE	NE
Rv1702c	-	hypothetical protein Rv1702c	24	0	0	24	0	0.75	227.89	NE	ESD
Rv1703c	-	Probable catechol-o-methyltransferase	15	0	0	15	0	0.9333	205.29	NE	NE
Rv1704c	cycA	PROBABLE D-SERINE/ALANINE/GLYCINE TRANSPORTER PROTEIN CYCA	22	0	0	22	0	0.9091	248.65	NE	NE
Rv1705c	PPE22	PPE FAMILY PROTEIN	27	0	0	27	0	0.6667	208.22	NE	NE
Rv1706c	PPE23	PPE FAMILY PROTEIN	21	0	0	21	0	0.8095	330.71	NE	NE
Rv1706A	-	hypothetical protein Rv1706A	2	0	0	2	0	0.5	596	NE	NE
Rv1707	-	PROBABLE CONSERVED TRANSMEMBRANE PROTEIN	22	0	0	22	0	0.9091	184.6	NE	NE
Rv1708	-	PUTATIVE INITIATION INHIBITOR PROTEIN	19	16	0	3	0	0.1053	17	ES	ES
Rv1709	-	hypothetical protein Rv1709	11	1	0	10	0	0.7273	56.62	NE	NE
Rv1710	-	hypothetical protein Rv1710	15	3	0	12	0	0.6	35	NE	NE
Rv1711	-	hypothetical protein Rv1711	10	10	0	0	0	0.1	1	ES	GD
Rv1712	cmk	cytidylate kinase	13	13	0	0	0	0	0	ES	GD
Rv1713	engA	GTP-binding protein EngA	12	12	0	0	0	0	0	ES	ES
Rv1714	-	Probable oxidoreductase	8	0	0	8	0	0.75	37.5	NE	NE
Rv1715	fadB3	PROBABLE 3-HYDROXYBUTYRYL-CoA DEHYDROGENASE FADB3 (BETA-HYDROXYBUTYRYL-CoA DEHYDROGENASE) (BHBD)	10	0	0	10	0	0.5	26	NE	NE
Rv1716	-	hypothetical protein Rv1716	12	0	0	12	0	0.8333	101.6	NE	NE
Rv1717	-	hypothetical protein Rv1717	4	0	0	4	0	0.75	105	NE	NE
Rv1718	-	hypothetical protein Rv1718	7	0	0	7	0	0.8571	239.67	NE	NE
Rv1719	-	PROBABLE TRANSCRIPTIONAL REGULATORY PROTEIN	7	0	0	7	0	0.7143	49	NE	NE
Rv1720c	-	hypothetical protein Rv1720c	9	0	0	9	0	0.7778	136.43	NE	NE
Rv1721c	-	hypothetical protein Rv1721c	2	0	0	2	0	1	11.5	NE	NE
Rv1722	-	biotin carboxylase-like protein	23	0	0	23	0	0.913	238.62	NE	NE
Rv1723	-	PROBABLE HYDROLASE	18	0	0	18	0	0.7222	292.31	NE	NE
Rv1724c	-	hypothetical protein Rv1724c	14	0	0	14	0	0.7857	307.36	NE	NE
Rv1725c	-	hypothetical protein Rv1725c	14	0	0	14	0	0.7857	509.18	NE	NE
Rv1726	-	PROBABLE OXIDOREDUCTASE	16	0	0	16	0	0.6875	253.45	NE	NE
Rv1727	-	hypothetical protein Rv1727	6	0	0	6	0	0.6667	154	NE	NE
Rv1728c	-	hypothetical protein Rv1728c	20	0	0	20	0	0.85	76.88	NE	NE
Rv1729c	-	hypothetical protein Rv1729c	22	0	0	22	0	0.4545	80.8	NE	NE
Rv1730c	-	POSSIBLE PENICILLIN-BINDING PROTEIN	31	0	20	11	0	0.4839	71.07	GD	NE
Rv1731	gabD2	succinic semialdehyde dehydrogenase	25	0	0	25	0	0.84	142.14	NE	NE
Rv1732c	-	hypothetical protein Rv1732c	9	0	0	9	0	0.6667	228.83	NE	NE
Rv1733c	-	PROBABLE CONSERVED TRANSMEMBRANE PROTEIN	5	0	0	5	0	0.8	166.5	NE	NE
Rv1734c	-	hypothetical protein Rv1734c	3	0	0	3	0	1	465	NE	NE
Rv1735c	-	HYPOTHETICAL MEMBRANE PROTEIN	8	0	0	8	0	0.875	47.71	NE	NE
Rv1736c	narX	PROBABLE NITRATE REDUCTASE NARX	42	0	0	42	0	0.8333	156.06	NE	NE
Rv1737c	narK2	POSSIBLE NITRATE/NITRITE TRANSPORTER NARK2	15	0	0	15	0	1	92.07	NE	NE
Rv1738	-	hypothetical protein Rv1738	3	0	0	3	0	1	168	NE	NE
Rv1739c	-	PROBABLE SULPHATE-TRANSPORT TRANSMEMBRANE PROTEIN ABC TRANSPORTER	42	0	0	42	0	0.7381	161.16	NE	NE
Rv1740	-	hypothetical protein Rv1740	4	0	0	4	0	0.5	92.5	NE	NE
Rv1741	-	hypothetical protein Rv1741	7	0	0	7	0	0.7143	473.8	NE	NE
Rv1742	-	hypothetical protein Rv1742	14	0	0	14	0	0.7857	259.18	NE	NE
Rv1743	pknE	PROBABLE TRANSMEMBRANE SERINE/THREONINE-PROTEIN KINASE E PKNE (PROTEIN KINASE E) (STPK E)	34	0	0	34	0	0.7647	248.73	NE	NE
Rv1744c	-	PROBABLE MEMBRANE PROTEIN	8	0	0	8	0	0.875	268.29	NE	NE
Rv1745c	idi	isopentenyl-diphosphate delta-isomerase	15	0	0	15	0	0.5333	126.5	NE	NE
Rv1746	pknF	ANCHORED-MEMBRANE SERINE/THREONINE-PROTEIN KINASE PKNF (PROTEIN KINASE F) (STPK F)	13	0	0	13	0	0.7692	268.8	NE	NE
Rv1747	-	PROBABLE CONSERVED TRANSMEMBRANE ATP-BINDING PROTEIN ABC TRANSPORTER	34	0	0	34	0	0.8824	348.73	NE	NE
Rv1748	-	hypothetical protein Rv1748	13	0	0	13	0	0.8462	302.55	NE	NE
Rv1749c	-	POSSIBLE INTEGRAL MEMBRANE PROTEIN	17	0	0	17	0	0.9412	209.38	NE	NE
Rv1750c	fadD1	acyl-CoA synthetase	40	0	0	40	0	0.625	178.88	NE	NE
Rv1751	-	hypothetical protein Rv1751	19	0	0	19	0	0.7368	85.36	NE	NE
Rv1752	-	hypothetical protein Rv1752	5	0	0	5	0	1	18.8	NE	NE
Rv1753c	PPE24	PPE FAMILY PROTEIN	67	0	27	40	0	0.3582	92.29	NE	NE
Rv1754c	-	hypothetical protein Rv1754c	41	0	0	41	0	0.8537	339	NE	NE
Rv1755c	plcD	PROBABLE PHOSPHOLIPASE C 4 (FRAGMENT) PLCD	20	0	0	20	0	0.8	119.5	NE	NE
Rv1756c	-	PUTATIVE TRANSPOSASE	23	0	0	23	0	1	181.09	NE	NE
Rv1757c	-	PUTATIVE TRANSPOSASE	5	0	0	5	0	1	299.4	NE	NE
Rv1758	cut1	PROBABLE CUTINASE CUT1	12	0	0	12	0	0.9167	387.73	NE	NE
Rv1759c	wag22	PE-PGRS FAMILY PROTEIN	27	0	0	27	0	0.7778	178.67	NE	NE
Rv1760	-	hypothetical protein Rv1760	28	0	0	28	0	0.8571	255.42	NE	NE
Rv1761c	-	hypothetical protein Rv1761c	6	0	0	6	0	0.8333	281	NE	NE
Rv1762c	-	hypothetical protein Rv1762c	10	0	0	10	0	0.9	225.33	NE	NE
Rv1763	-	PUTATIVE TRANSPOSASE	5	0	0	5	0	1	248	NE	NE
Rv1764	-	PUTATIVE TRANSPOSASE	23	0	0	23	0	1	208.52	NE	NE
Rv1765c	-	hypothetical protein Rv1765c	7	0	0	7	0	1	151.43	NE	NE
Rv1765A	-	PUTATIVE TRANSPOSASE (FRAGMENT)	4	0	0	4	0	0.75	151.33	NE	NE
Rv1766	-	hypothetical protein Rv1766	3	0	0	3	0	0.6667	164	NE	NE
Rv1767	-	hypothetical protein Rv1767	8	0	0	8	0	0.875	257.71	NE	NE
Rv1768	PE_PGRS31	PE-PGRS FAMILY PROTEIN	21	0	0	21	0	0.8571	268.11	NE	NE
Rv1769	-	hypothetical protein Rv1769	23	0	0	23	0	0.8261	135.63	NE	NE
Rv1770	-	hypothetical protein Rv1770	17	0	0	17	0	0.8235	439.29	NE	NE
Rv1771	-	PROBABLE OXIDOREDUCTASE	26	0	0	26	0	0.9231	182.54	NE	NE
Rv1772	-	hypothetical protein Rv1772	5	0	0	5	0	0.6	22.67	NE	NE
Rv1773c	-	PROBABLE TRANSCRIPTIONAL REGULATORY PROTEIN	11	0	0	11	0	0.6364	25.29	NE	NE
Rv1774	-	PROBABLE OXIDOREDUCTASE	30	0	0	30	0	0.7333	87.59	NE	NE
Rv1775	-	hypothetical protein Rv1775	14	0	0	14	0	0.7143	35.1	NE	NE
Rv1776c	-	POSSIBLE TRANSCRIPTIONAL REGULATORY PROTEIN	12	0	0	12	0	0.5833	72	NE	NE
Rv1777	cyp144	Probable cytochrome p450 144 CYP144	28	0	0	28	0	0.6071	163.82	NE	NE
Rv1778c	-	hypothetical protein Rv1778c	6	0	0	6	0	0.5	124	NE	NE
Rv1779c	-	HYPOTHETICAL INTEGRAL MEMBRANE PROTEIN	15	0	0	15	0	0.6667	283	NE	NE
Rv1780	-	hypothetical protein Rv1780	14	0	0	14	0	0.9286	131.92	NE	GA
Rv1781c	malQ	PROBABLE 4-ALPHA-GLUCANOTRANSFERASE MALQ (Amylomaltase) (Disproportionating enzyme) (D-enzyme)	27	0	0	27	0	0.8148	385.55	NE	GA
Rv1782	-	PROBABLE CONSERVED MEMBRANE PROTEIN	20	20	0	0	0	0.05	1	ES	GD
Rv1783	-	PROBABLE CONSERVED MEMBRANE PROTEIN	17	17	0	0	0	0	0	ES	GD
Rv1784	-	hypothetical protein Rv1784	42	41	0	1	0	0.0714	5.33	ES	N/A
Rv1785c	cyp143	PROBABLE CYTOCHROME P450 143 CYP143	22	0	0	22	0	0.8182	185.39	NE	NE
Rv1786	-	PROBABLE FERREDOXIN	1	0	0	1	0	1	373	NE	N/A
Rv1787	PPE25	PPE FAMILY PROTEIN	20	0	0	20	0	0.85	285.06	NE	GA
Rv1788	PE18	PE FAMILY PROTEIN	6	0	0	6	0	1	247	NE	GA
Rv1789	PPE26	PPE FAMILY PROTEIN	21	0	0	21	0	0.8571	175.78	NE	GA
Rv1790	PPE27	PPE FAMILY PROTEIN	21	0	0	21	0	0.9048	299.42	NE	GA
Rv1791	PE19	PE FAMILY PROTEIN	6	0	0	6	0	0.8333	12.2	NE	NE
Rv1793	esxN	PUTATIVE ESAT-6 LIKE PROTEIN ESXN (ESAT-6 LIKE PROTEIN 5)	6	0	0	6	0	0.8333	74.2	NE	NE
Rv1794	-	hypothetical protein Rv1794	22	0	22	0	0	0.1364	1	GD	GD
Rv1795	-	hypothetical protein Rv1795	23	0	23	0	0	0.1739	3.5	GD	GD
Rv1796	mycP5	PROBABLE PROLINE RICH MEMBRANE-ANCHORED MYCOSIN MYCP5 (SERINE PROTEASE) (SUBTILISIN-LIKE PROTEASE) (SUBTILASE-LIKE) (MYCOSIN-5)	36	34	2	0	0	0.1111	3.25	ES	GD
Rv1797	-	hypothetical protein Rv1797	15	15	0	0	0	0	0	ES	GD
Rv1798	-	hypothetical protein Rv1798	31	3	28	0	0	0.3871	10.33	GD	NE
Rv1799	lppT	PROBABLE LIPOPROTEIN LPPT	2	0	0	2	0	0.5	8	NE	NE
Rv1800	PPE28	PPE FAMILY PROTEIN	40	0	0	40	0	0.725	263.9	NE	NE
Rv1801	PPE29	PPE FAMILY PROTEIN	26	0	0	26	0	0.8462	304.41	NE	NE
Rv1802	PPE30	PPE FAMILY PROTEIN	22	0	0	22	0	0.8636	411.84	NE	NE
Rv1803c	PE_PGRS32	PE-PGRS FAMILY PROTEIN	35	0	0	35	0	0.7714	281.07	NE	NE
Rv1804c	-	hypothetical protein Rv1804c	11	0	0	11	0	0.9091	103.7	NE	NE
Rv1805c	-	hypothetical protein Rv1805c	7	0	0	7	0	0.8571	16.33	NE	NE
Rv1806	PE20	PE FAMILY PROTEIN	6	0	0	6	0	0.5	11.67	NE	NE
Rv1807	PPE31	PPE FAMILY PROTEIN	21	0	0	21	0	0.5714	100.25	NE	NE
Rv1808	PPE32	PPE FAMILY PROTEIN	29	0	0	29	0	0.8966	308.69	NE	GA
Rv1809	PPE33	PPE FAMILY PROTEIN	24	0	0	24	0	0.8333	393.85	NE	NE
Rv1810	-	hypothetical protein Rv1810	13	0	0	13	0	1	245.69	NE	NE
Rv1811	mgtC	POSSIBLE Mg2+ TRANSPORT P-TYPE ATPASE C MGTC	16	0	0	16	0	1	448.38	NE	GA
Rv1812c	-	PROBABLE DEHYDROGENASE	24	0	0	18	6	0.7917	252.74	NE	NE
Rv1813c	-	hypothetical protein Rv1813c	10	0	0	0	10	0.8	90.25	GA	NE
Rv1814	erg3	MEMBRANE-BOUND C-5 STEROL DESATURASE ERG3 (STEROL-C5-DESATURASE)	25	0	0	2	23	0.88	466.14	GA	GA
Rv1815	-	hypothetical protein Rv1815	9	0	0	9	0	0.8889	72	NE	NE
Rv1816	-	POSSIBLE TRANSCRIPTIONAL REGULATORY PROTEIN	15	0	0	15	0	0.8	239.92	NE	NE
Rv1817	-	hypothetical protein Rv1817	30	0	0	30	0	0.8333	207.16	NE	NE
Rv1818c	PE_PGRS33	PE-PGRS FAMILY PROTEIN	17	0	0	17	0	0.7647	112.38	NE	NE
Rv1819c	-	PROBABLE DRUGS-TRANSPORT TRANSMEMBRANE ATP-BINDING PROTEIN ABC TRANSPORTER	34	0	0	34	0	0.9118	169.81	NE	NE
Rv1820	ilvG	hypothetical protein Rv1820	20	0	0	20	0	0.95	157.79	NE	NE
Rv1821	secA2	preprotein translocase subunit SecA	39	0	32	7	0	0.7692	47.67	GD	NE
Rv1822	pgsA2	PROBABLE CDP-DIACYLGLYCEROL--GLYCEROL-3-PHOSPHATE 3-PHOSPHATIDYLTRANSFERASE PGSA2 (PGP SYNTHASE) (PHOSPHATIDYLGLYCEROPHOSPHATE SYNTHASE) (3-PHOSPHATIDYL-1'-GLYCEROL-3'PHOSPHATE SYNTHASE)	17	15	0	2	0	0.2353	13.25	ES	ES
Rv1823	-	hypothetical protein Rv1823	16	0	0	16	0	0.8125	69.46	NE	NE
Rv1824	-	hypothetical protein Rv1824	5	0	0	5	0	0.8	47.5	NE	NE
Rv1825	-	hypothetical protein Rv1825	10	0	0	10	0	0.8	143	NE	NE
Rv1826	gcvH	glycine cleavage system protein H	9	0	0	9	0	0.3333	1	NE	ES
Rv1827	cfp17	CONSERVED HYPOTHETICAL PROTEIN CFP17	8	8	0	0	0	0	0	ES	GD
Rv1828	-	hypothetical protein Rv1828	14	13	0	1	0	0.1429	1.5	ES	GD
Rv1829	-	hypothetical protein Rv1829	10	0	0	10	0	0.9	372.78	NE	NE
Rv1830	-	hypothetical protein Rv1830	12	10	0	2	0	0.1667	294.5	ES	ES
Rv1831	-	hypothetical protein Rv1831	5	0	0	5	0	1	250.2	NE	NE
Rv1832	gcvB	glycine dehydrogenase	58	54	0	4	0	0.1034	26.83	ES	ES
Rv1833c	-	haloalkane dehalogenase	14	0	0	14	0	0.7857	83.73	NE	NE
Rv1834	-	Probable hydrolase	13	0	0	13	0	0.6154	200.12	NE	GA
Rv1835c	-	hypothetical protein Rv1835c	42	0	0	8	34	0.9286	413.44	GA	GA
Rv1836c	-	hypothetical protein Rv1836c	43	0	43	0	0	0.5116	7.91	GD	NE
Rv1837c	glcB	malate synthase G	27	27	0	0	0	0.1111	1	ES	ES
Rv1838c	-	hypothetical protein Rv1838c	10	0	0	0	10	1	616.3	GA	GA
Rv1839c	-	hypothetical protein Rv1839c	3	0	0	0	3	0.6667	129.5	GA	NE
Rv1840c	PE_PGRS34	PE-PGRS FAMILY PROTEIN	17	0	0	0	17	0.6471	207.73	GA	NE
Rv1841c	-	hypothetical protein Rv1841c	13	0	0	0	13	0.7692	202.8	GA	NE
Rv1842c	-	hypothetical protein Rv1842c	16	0	0	0	16	0.875	318.43	GA	NE
Rv1843c	guaB1	inositol-5-monophosphate dehydrogenase	23	0	0	0	23	0.7391	747.88	GA	GA
Rv1844c	gnd1	6-phosphogluconate dehydrogenase	18	0	0	0	18	1	423.44	GA	GA
Rv1845c	-	hypothetical protein Rv1845c	15	0	15	0	0	0.4667	1.86	GD	NE
Rv1846c	-	POSSIBLE TRANSCRIPTIONAL REGULATORY PROTEIN	3	0	0	3	0	1	302.67	NE	NE
Rv1847	-	hypothetical protein Rv1847	6	0	0	6	0	0.8333	182.4	NE	NE
Rv1848	ureA	urease subunit gamma	2	0	0	2	0	1	112.5	NE	NE
Rv1849	ureB	urease subunit beta	6	0	0	6	0	0.5	15.33	NE	NE
Rv1850	ureC	urease subunit alpha	19	0	0	19	0	0.8421	105.12	NE	NE
Rv1851	ureF	Urease accessory protein uref	2	0	0	2	0	1	150	NE	NE
Rv1852	ureG	Urease accessory protein ureG	6	0	0	6	0	0.6667	344	NE	NE
Rv1853	ureD	Probable urease accessory protein ureD	7	0	0	7	0	0.4286	222	NE	NE
Rv1854c	ndh	PROBABLE NADH DEHYDROGENASE NDH	20	0	0	20	0	0.65	42.23	NE	GD
Rv1855c	-	POSSIBLE OXIDOREDUCTASE	15	0	0	15	0	0.8667	221.92	NE	GA
Rv1856c	-	short chain dehydrogenase	5	0	0	5	0	1	1098.4	NE	GA
Rv1857	modA	PROBABLE MOLYBDATE-BINDING LIPOPROTEIN MODA	6	0	0	6	0	1	640.33	NE	GA
Rv1858	modB	PROBABLE MOLBDENUM-TRANSPORT INTEGRAL MEMBRANE PROTEIN ABC TRANSPORTER MODB	23	0	0	23	0	0.8696	164.6	NE	NE
Rv1859	modC	PROBABLE MOLYBDENUM-TRANSPORT ATP-BINDING PROTEIN ABC TRANSPORTER MODC	16	0	0	16	0	0.9375	185.47	NE	NE
Rv1860	apa	ALANINE AND PROLINE RICH SECRETED PROTEIN APA (FIBRONECTIN ATTACHMENT PROTEIN) (Immunogenic protein MPT32) (Antigen MPT-32) (45-kDa glycoprotein) (45/47 kDa antigen)	16	0	0	16	0	0.6875	358.73	NE	NE
Rv1861	-	PROBABLE CONSERVED TRANSMEMBRANE PROTEIN	8	0	0	8	0	1	160.75	NE	NE
Rv1862	adhA	Probable alcohol dehydrogenase adhA	15	0	0	15	0	0.8	196	NE	NE
Rv1863c	-	PROBABLE CONSERVED INTEGRAL MEMBRANE PROTEIN	10	0	0	10	0	0.8	388	NE	NE
Rv1864c	-	hypothetical protein Rv1864c	10	0	0	10	0	1	215.2	NE	NE
Rv1865c	-	short chain dehydrogenase	13	0	0	13	0	0.7692	196.8	NE	NE
Rv1866	-	hypothetical protein Rv1866	35	0	0	35	0	0.6571	102.13	NE	NE
Rv1867	-	acetyl-CoA acetyltransferase	21	0	0	21	0	0.7619	219	NE	NE
Rv1868	-	hypothetical protein Rv1868	33	0	0	33	0	0.7879	172.15	NE	NE
Rv1869c	-	Probable reductase	26	0	0	26	0	0.7308	270.79	NE	NE
Rv1870c	-	hypothetical protein Rv1870c	13	0	0	13	0	0.8462	254.18	NE	NE
Rv1871c	-	hypothetical protein Rv1871c	9	0	0	9	0	1	260.11	NE	NE
Rv1872c	lldD2	POSSIBLE L-LACTATE DEHYDROGENASE (CYTOCHROME) LLDD2	14	0	0	8	6	0.8571	308.5	NE	NE
Rv1873	-	hypothetical protein Rv1873	11	0	0	0	11	1	331	GA	GA
Rv1874	-	hypothetical protein Rv1874	12	0	0	0	12	0.8333	262.2	GA	GA
Rv1875	-	hypothetical protein Rv1875	5	0	0	0	5	1	706.2	GA	GA
Rv1876	bfrA	PROBABLE BACTERIOFERRITIN BFRA	10	0	0	10	0	0.8	173.62	NE	GA
Rv1877	-	PROBABLE CONSERVED INTEGRAL MEMBRANE PROTEIN	34	0	0	34	0	0.9412	306.72	NE	GA
Rv1878	glnA3	PROBABLE GLUTAMINE SYNTHETASE GLNA3 (GLUTAMINE SYNTHASE) (GS-I)	28	0	0	28	0	0.7857	165.09	NE	NE
Rv1879	-	hypothetical protein Rv1879	20	0	0	20	0	0.8	102.44	NE	NE
Rv1880c	cyp140	Probable cytochrome p450 140 CYP140	16	0	0	16	0	0.8125	355.85	NE	NE
Rv1881c	lppE	POSSIBLE CONSERVED LIPOPROTEIN LPPE	8	0	0	8	0	0.75	521.17	NE	GA
Rv1882c	-	short chain dehydrogenase	16	0	0	16	0	0.9375	401.8	NE	GA
Rv1883c	-	hypothetical protein Rv1883c	7	0	0	7	0	1	334.57	NE	GA
Rv1884c	rpfC	PROBABLE RESUSCITATION-PROMOTING FACTOR RPFC	6	0	0	6	0	0.8333	380.8	NE	GA
Rv1885c	-	chorismate mutase	14	0	0	14	0	0.6429	388.33	NE	GA
Rv1886c	fbpB	SECRETED ANTIGEN 85-B FBPB (85B) (ANTIGEN 85 COMPLEX B) (MYCOLYL TRANSFERASE 85B) (FIBRONECTIN-BINDING PROTEIN B) (EXTRACELLULAR ALPHA-ANTIGEN)	25	0	0	25	0	0.92	292.57	NE	GA
Rv1887	-	hypothetical protein Rv1887	26	0	0	26	0	0.7692	312.3	NE	NE
Rv1888c	-	POSSIBLE TRANSMEMBRANE PROTEIN	19	0	0	19	0	0.8421	297.5	NE	NE
Rv1888A	-	hypothetical protein Rv1888A	1	0	0	1	0	1	24	NE	N/A
Rv1889c	-	hypothetical protein Rv1889c	4	0	0	4	0	0.5	106	NE	NE
Rv1890c	-	hypothetical protein Rv1890c	8	0	0	8	0	0.625	176.6	NE	NE
Rv1891	-	hypothetical protein Rv1891	9	0	0	9	0	1	226	NE	NE
Rv1892	-	PROBABLE MEMBRANE PROTEIN	8	0	0	8	0	0.875	213.14	NE	NE
Rv1893	-	hypothetical protein Rv1893	1	0	0	1	0	1	163	NE	N/A
Rv1894c	-	hypothetical protein Rv1894c	14	0	0	14	0	0.9286	276.69	NE	NE
Rv1895	-	POSSIBLE DEHYDROGENASE	19	0	0	19	0	0.7368	216.29	NE	NE
Rv1896c	-	hypothetical protein Rv1896c	25	0	0	25	0	0.68	207.24	NE	NE
Rv1897c	-	D-tyrosyl-tRNA deacylase	5	0	0	5	0	0.8	94.25	NE	NE
Rv1898	-	hypothetical protein Rv1898	4	0	0	4	0	0.75	56	NE	NE
Rv1899c	lppD	POSSIBLE LIPOPROTEIN LPPD	14	0	0	14	0	0.9286	191.08	NE	NE
Rv1900c	lipJ	PROBABLE LIGNIN PEROXIDASE LIPJ	25	0	0	25	0	0.84	185.9	NE	NE
Rv1901	cinA	competence damage-inducible protein A	19	0	0	19	0	0.7895	434.8	NE	NE
Rv1902c	nanT	PROBABLE SIALIC ACID-TRANSPORT INTEGRAL MEMBRANE PROTEIN NANT	34	0	0	34	0	0.8529	148.76	NE	NE
Rv1903	-	PROBABLE CONSERVED MEMBRANE PROTEIN	6	0	0	6	0	1	327.67	NE	GA
Rv1904	-	hypothetical protein Rv1904	10	0	0	10	0	0.8	405.12	NE	GA
Rv1905c	aao	PROBABLE D-AMINO ACID OXIDASE AAO	19	0	0	19	0	0.9474	233.22	NE	NE
Rv1906c	-	hypothetical protein Rv1906c	10	0	0	10	0	0.8	135.38	NE	NE
Rv1907c	-	hypothetical protein Rv1907c	10	0	0	10	0	0.8	212.5	NE	NE
Rv1908c	katG	CATALASE-PEROXIDASE-PEROXYNITRITASE T KATG	39	0	0	39	0	0.8718	72.56	NE	NE
Rv1909c	furA	FERRIC UPTAKE REGULATION PROTEIN FURA (FUR)	12	0	0	12	0	0.9167	289.73	NE	NE
Rv1910c	-	PROBABLE EXPORTED PROTEIN	13	0	0	13	0	0.7692	315.3	NE	NE
Rv1911c	lppC	PROBABLE LIPOPROTEIN LPPC	9	0	0	9	0	0.6667	101.83	NE	NE
Rv1912c	fadB5	POSSIBLE OXIDOREDUCTASE FADB5	15	0	0	15	0	0.6667	84.6	NE	NE
Rv1913	-	hypothetical protein Rv1913	11	0	0	11	0	0.8182	175.78	NE	NE
Rv1914c	-	hypothetical protein Rv1914c	8	0	0	8	0	0.875	237.57	NE	NE
Rv1915	aceAa	PROBABLE ISOCITRATE LYASE aceAa	21	0	0	21	0	0.8571	195.39	NE	NE
Rv1916	aceAb	isocitrate lyase	18	0	0	18	0	0.7222	104.08	NE	NE
Rv1917c	PPE34	PPE FAMILY PROTEIN	122	0	49	73	0	0.7295	101.65	NE	NE
Rv1918c	PPE35	PPE FAMILY PROTEIN	76	15	0	61	0	0.5921	147	NE	NE
Rv1919c	-	hypothetical protein Rv1919c	7	0	2	5	0	0.8571	314.83	NE	NE
Rv1920	-	PROBABLE MEMBRANE PROTEIN	13	0	0	13	0	0.9231	245.33	NE	NE
Rv1921c	lppF	PROBABLE CONSERVED LIPOPROTEIN LPPF	22	0	0	22	0	0.8636	226.37	NE	NE
Rv1922	-	PROBABLE CONSERVED LIPOPROTEIN	21	0	0	21	0	0.8571	215.06	NE	NE
Rv1923	lipD	PROBABLE LIPASE LIPD	35	0	0	35	0	0.9143	233.22	NE	GA
Rv1924c	-	hypothetical protein Rv1924c	12	0	0	12	0	0.8333	60.5	NE	GA
Rv1925	fadD31	acyl-CoA synthetase	39	0	0	39	0	0.8974	396.37	NE	GA
Rv1926c	mpt63	IMMUNOGENIC PROTEIN MPT63 (ANTIGEN MPT63/MPB63) (16 kDa IMMUNOPROTECTIVE EXTRACELLULAR PROTEIN)	9	0	0	9	0	0.7778	352.86	NE	GA
Rv1927	-	hypothetical protein Rv1927	17	0	0	17	0	0.8824	210	NE	NE
Rv1928c	-	short chain dehydrogenase	19	0	0	19	0	0.7368	285.57	NE	NE
Rv1929c	-	hypothetical protein Rv1929c	9	0	0	9	0	0.6667	56	NE	NE
Rv1930c	-	hypothetical protein Rv1930c	6	0	0	6	0	0.6667	35.75	NE	NE
Rv1931c	-	PROBABLE TRANSCRIPTIONAL REGULATORY PROTEIN	5	0	0	5	0	1	62.6	NE	NE
Rv1932	tpx	thiol peroxidase	9	0	0	9	0	0.8889	34.75	NE	NE
Rv1933c	fadE18	PROBABLE ACYL-CoA DEHYDROGENASE FADE18	11	0	0	11	0	0.8182	69.78	NE	NE
Rv1934c	fadE17	PROBABLE ACYL-CoA DEHYDROGENASE FADE17	12	0	0	12	0	0.9167	105.36	NE	NE
Rv1935c	echA13	enoyl-CoA hydratase	10	0	0	10	0	0.8	114.12	NE	NE
Rv1936	-	POSSIBLE MONOOXYGENASE	18	0	0	18	0	0.9444	213.24	NE	NE
Rv1937	-	POSSIBLE OXYGENASE	49	0	0	49	0	0.6531	121.91	NE	NE
Rv1938	ephB	PROBABLE EPOXIDE HYDROLASE EPHB (EPOXIDE HYDRATASE)	17	0	0	17	0	0.7059	71.83	NE	NE
Rv1939	-	PROBABLE OXIDOREDUCTASE	5	0	0	5	0	0.6	103	NE	NE
Rv1940	ribA1	Probable Riboflavin biosynthesis protein ribA1 (GTP cyclohydrolase II)	9	0	0	9	0	0.8889	141.75	NE	NE
Rv1941	-	PROBABLE SHORT-CHAIN TYPE DEHYDROGENASE/REDUCTASE	4	0	0	4	0	0.75	328.33	NE	NE
Rv1942c	-	hypothetical protein Rv1942c	2	0	0	2	0	1	33	NE	NE
Rv1943c	-	hypothetical protein Rv1943c	10	0	0	10	0	0.8	147.12	NE	NE
Rv1944c	-	hypothetical protein Rv1944c	8	0	0	8	0	0.75	183	NE	NE
Rv1945	-	hypothetical protein Rv1945	21	0	0	21	0	0.6667	247.5	NE	NE
Rv1946c	lppG	POSSIBLE LIPOPROTEIN	7	0	0	7	0	0.7143	233.2	NE	NE
Rv1947	-	hypothetical protein Rv1947	6	0	0	6	0	0.8333	143.4	NE	NE
Rv1948c	-	hypothetical protein Rv1948c	17	0	0	17	0	0.7647	140.15	NE	NE
Rv1949c	-	hypothetical protein Rv1949c	21	0	0	21	0	0.6667	281.5	NE	NE
Rv1950c	-	hypothetical protein Rv1950c	7	0	0	7	0	1	626.29	NE	GA
Rv1951c	-	hypothetical protein Rv1951c	6	0	0	6	0	1	66.67	NE	GA
Rv1952	-	hypothetical protein Rv1952	2	0	0	2	0	1	164.5	NE	GA
Rv1953	-	hypothetical protein Rv1953	13	0	0	10	3	0.6923	644.89	NE	GA
Rv1954c	-	hypothetical protein Rv1954c	12	0	0	2	10	0.6667	950.88	GA	GA
Rv1955	-	hypothetical protein Rv1955	9	0	0	0	9	0.7778	873.71	GA	GA
Rv1956	-	POSSIBLE TRANSCRIPTIONAL REGULATORY PROTEIN	8	0	0	0	8	0.875	7176	GA	GA
Rv1957	-	hypothetical protein Rv1957	13	0	0	0	13	0.9231	1693.33	GA	GA
Rv1958c	-	hypothetical protein Rv1958c	12	0	0	10	2	0.75	770.22	NE	GA
Rv1959c	-	hypothetical protein Rv1959c	7	0	0	7	0	1	314.14	NE	GA
Rv1960c	-	hypothetical protein Rv1960c	4	0	0	4	0	1	149.25	NE	NE
Rv1961	-	hypothetical protein Rv1961	10	0	0	10	0	0.9	127.67	NE	NE
Rv1962c	-	hypothetical protein Rv1962c	14	0	0	14	0	0.9286	108.08	NE	NE
Rv1963c	mce3R	PROBABLE TRANSCRIPTIONAL REPRESSOR (PROBABLY TETR-FAMILY) MCE3R	19	0	0	19	0	0.6316	60.5	NE	NE
Rv1964	yrbE3A	CONSERVED HYPOTHETICAL INTEGRAL MEMBRANE PROTEIN YRBE3A	7	0	0	7	0	0.8571	370.67	NE	NE
[truncated: 1,994 more rows]
