# Supplementary material for: Genetic determinants of Mycobacterium tuberculosis adaptation and drug efficacy during stationary phase growth
Source: Microbiol Spectr. 2025 Aug 12;13(9):e01096-25. doi: 10.1128/spectrum.01096-25 (PMC12403877; doi:10.1128/spectrum.01096-25)
Supplement: Table S3 — Genes required for adaptation to stationary phase growth. [file spectrum.01096-25-s0003.xlsx]

## Sheet: Table S3. Stationary phase
Table S3: Genes required for adaptation of Mtb H37Rv to stationary phase. Gene essentiality called by DeJesus et al 2017 were shown. The Log2FC of each mutant after exposure to hypoxia for 3 weeks (3W) and 6 weeks (6W) were adopted from Rittershaus et al 2018.
ns: non-significant
#ORF	gene	annotation	Category	TA sites	S0 Log2FC	S14 Log2FC	S0 adj.p	S14 adj.p	call (this study)	call (DeJesus et al, 2017)	hypoxia 3W (Rittershaus et al 2018)	hypoxia 6W (Rittershaus et al 2018)	GO
Rv0003	recF	DNA replication and repair protein RecF (single-strand DNA binding protein)	information pathways	33	-2.25	-1.47	0.03192	0.57833	non-essential	non-essential	ns	-1.19442	GO:0009432~SOS response
Rv0016c	pbpA	Probable penicillin-binding protein PbpA	cell wall and cell processes	34	-2.93	-2.1	0	0.0114	non-essential	non-essential	ns	ns
Rv0066c	icd2	Probable isocitrate dehydrogenase [NADP] Icd2 (oxalosuccinate decarboxylase) (IDH) (NADP+-specific ICDH) (IDP)	intermediary metabolism and respiration	33	-4.09	-3.33	0	0	non-essential	non-essential	ns	-1.82242
Rv0067c	oxiR	Possible transcriptional regulatory protein (possibly TetR-family)	regulatory proteins	11	-1.84	-2.83	0.1094	0	non-essential	non-essential	ns	ns
Rv0238	fdmR	Possible transcriptional regulatory protein (probably TetR-family)	regulatory proteins	11	-2.6	-1.89	0.01856	0.28913	non-essential	non-essential	ns	1.027
Rv0436c	pssA	Probable CDP-diacylglycerol--serine O-phosphatidyltransferase PssA (PS synthase) (phosphatidylserine synthase)	lipid metabolism	16	-1.33	-1.93	0.45247	0.04245	non-essential	non-essential	-1.25286	-2.87237	GO:0008654~phospholipid biosynthetic process
Rv0504c	hadD	(3 R)-hydroxyacyl-ACP dehydratases HadD	conserved hypotheticals	8	-4.37	-4.26	0.01856	0.02784	non-essential	non-essential	ns	ns
Rv0637	hadC	(3R)-hydroxyacyl-ACP dehydratase subunit HadC	intermediary metabolism and respiration	6	-3.93	-4.58	0.01856	0.0114	non-essential	non-essential	ns	ns
Rv0642c	mmaA4	Methoxy mycolic acid synthase 4 MmaA4 (methyl mycolic acid synthase 4) (MMA4) (hydroxy mycolic acid synthase)	lipid metabolism	16	-3.06	-3.36	0	0	non-essential	growth advantage	ns	1.97644
Rv0989c	grcC2	Probable polyprenyl-diphosphate synthase GrcC2 (polyprenyl pyrophosphate synthetase)	intermediary metabolism and respiration	17	-3.81	-3.49	0	0	non-essential	non-essential	ns	ns
Rv1013	pks16	Putative polyketide synthase Pks16	lipid metabolism	21	-1.46	-0.74	0.0105	1	non-essential	non-essential	ns	-1.70183
Rv1080c	greA	Probable transcription elongation factor GreA (transcript cleavage factor GreA)	information pathways	7	-4.5	-4.5	0.04517	0.021	non-essential	non-essential	-2.88502	ns	GO:0046677~response to antibiotic
Rv1085c	Rv1085c	Possible hemolysin-like protein,hemolysin III family protein	virulence, detoxification, adaptation	10	-2.11	-0.88	0	0.42525	non-essential	non-essential	ns	ns
Rv1159	pimE	Mannosyltransferase PimE	cell wall and cell processes	25	-1.9	-2.47	0.12033	0.02784	non-essential	non-essential	ns	ns	GO:0008654~phospholipid biosynthetic process
Rv1170	mshB	N-acetyl-1-D-myo-inosityl-2-amino-2-deoxy-alpha-D-glucopyranoside deacetylase MshB (GlcNAc-Ins deacetylase)	intermediary metabolism and respiration	11	-5.38	-3.61	0.02494	0.25995	non-essential	non-essential	-1.91529	-1.79551
Rv1173	fbiC	Probable F420 biosynthesis protein FbiC	intermediary metabolism and respiration	38	-2.75	-2.89	0	0	non-essential	non-essential	ns	-1.48984	GO:0051409~response to nitrosative stress
Rv1328	glgP	Probable glycogen phosphorylase GlgP	intermediary metabolism and respiration	40	-2.14	-2.23	0.0105	0	non-essential	non-essential	ns	ns
Rv1339	Rv1339	cyclic nucleotide-degrading phosphodiesterase	conserved hypotheticals	16	-6.04	-4.31	0	0	non-essential	non-essential	1.3543	4.26216
Rv1411c	lprG	Conserved lipoprotein LprG	cell wall and cell processes	8	-5.13	-6	0.0105	0.021	non-essential	non-essential	ns	ns	GO:0046677~response to antibiotic
Rv1421	Rv1421	RNase adapter RapZ like protein	conserved hypotheticals	19	-7.89	-5.89	0	0	non-essential	non-essential	1.05728	2.0087
Rv1633	uvrB	Probable excinuclease ABC (subunit B - helicase) UvrB	information pathways	38	-1.6	-2.41	0	0	non-essential	non-essential	ns	-1.49917	GO:0009432~SOS response
Rv1638	uvrA	Probable excinuclease ABC (subunit A - DNA-binding ATPase) UvrA	information pathways	37	-1.32	-2.24	0.16429	0	non-essential	non-essential	ns	-1.14387	GO:0009432~SOS response
Rv1640c	lysX	Lysyl-tRNA synthetase 2 LysX	information pathways	59	-0.9	-1.3	0.43761	0.04886	non-essential	non-essential	1.18347	1.65842	GO:0008654~phospholipid biosynthetic process;GO:0046677~response to antibiotic
Rv1908c	katG	Catalase-peroxidase-peroxynitritase T KatG	virulence, detoxification, adaptation	34	-7.61	-11.13	0	0	non-essential	non-essential	ns	-2.53796	GO:0046677~response to antibiotic
Rv2097c	pafA	Proteasome accessory factor a PafA	intermediary metabolism and respiration	20	-3.17	-3.5	0	0	non-essential	non-essential	ns	ns	GO:0010498~proteasomal protein catabolic process
Rv2115c	mpa	Mycobacterial proteasome ATPase Mpa	cell wall and cell processes	23	-2.93	-3.8	0	0	non-essential	non-essential	-1.88191	-4.03837	GO:0010498~proteasomal protein catabolic process
Rv2131c	cysQ	Monophosphatase CysQ	intermediary metabolism and respiration	9	-3.24	-2.34	0.04517	0.18969	non-essential	non-essential	ns	1.29662	GO:0008441~3'(2'),5'-bisphosphate nucleotidase activity
Rv2190c	ripC	PG peptidase RipC	virulence, detoxification, adaptation	16	-2.56	-2.26	0.02494	0.14778	non-essential	non-essential	ns	ns
Rv2198c	mmpS3	Probable conserved membrane protein MmpS3	cell wall and cell processes	14	-5.58	-4.51	0.0105	0.02784	non-essential	non-essential	ns	ns
Rv2224c	caeA	Probable carboxylesterase CaeA	cell wall and cell processes	26	-2.15	-3.19	0	0	non-essential	growth advantage	-1.00604	-1.50473
Rv2391	sirA	Ferredoxin-dependent sulfite reductase SirA	intermediary metabolism and respiration	19	-3.6	-2.18	0	0.154	non-essential	non-essential	ns	ns
Rv2553c	mltG	endolytic transglycosylase MltG	cell wall and cell processes	17	-4.49	-4.56	0	0	non-essential	non-essential	ns	-3.01255
Rv2603c	Rv2603c	YebC/PmpR family DNA-binding transcriptional regulator	conserved hypotheticals	7	-6.24	-5.8	0.01856	0.0347	non-essential	non-essential	ns	ns
Rv2690c	Rv2690c	Probable conserved integral membrane alanine and valine and leucine rich protein,APC family permease	cell wall and cell processes	31	-3.29	-3.32	0	0	growth advantage	non-essential	-2.72155	ns
Rv2710	sigB	RNA polymerase sigma factor SigB	information pathways	12	-1.98	-2.76	0.057	0	growth advantage	non-essential	ns	ns
Rv2737c	recA	RecA protein (recombinase A) [contains: endonuclease PI-MTUI (MTU RecA intein)].	information pathways	28	-2.66	-1.86	0	0	non-essential	non-essential	ns	-1.7461	GO:0009432~SOS response;GO:0046677~response to antibiotic
Rv2837c	cnpB	c-di-AMP phosphodiesterase CnpB	conserved hypotheticals	13	-3.54	-4.03	0.02494	0	non-essential	non-essential	ns	ns	GO:0008441~3'(2'),5'-bisphosphate nucleotidase activity
Rv2869c	rip1	Membrane bound metalloprotease	cell wall and cell processes	18	-2.65	-2.62	0.01856	0	non-essential	non-essential	-2.72278	-4.96199
Rv3068c	pgmA	Probable phosphoglucomutase PgmA (glucose phosphomutase) (PGM)	intermediary metabolism and respiration	29	0.01	-1.87	1	0	non-essential	non-essential	ns	-1.75815
Rv3679	Rv3679	Probable anion transporter ATPase,ArsA family ATPase	cell wall and cell processes	12	-3.45	-2.59	0.0105	0.3135	non-essential	non-essential	ns	ns	IPR025723:Anion-transporting ATPase-like domain
Rv3680	Rv3680	Probable anion transporter ATPase	cell wall and cell processes	19	-2.24	-2.17	0.02494	0.021	non-essential	non-essential	-4.74763	-3.03118	IPR025723:Anion-transporting ATPase-like domain
Rv3696c	glpK	Probable glycerol kinase GlpK (ATP:glycerol 3-phosphotransferase) (glycerokinase) (GK)	intermediary metabolism and respiration	26	-2.09	-2.18	0.06191	0.0347	non-essential	non-essential	ns	3.60146
Rv3804c	fbpA	Secreted antigen 85-a FbpA (mycolyl transferase 85A) (fibronectin-binding protein A) (antigen 85 complex A)	lipid metabolism	15	-7.88	-8.01	0	0	non-essential	non-essential	ns	ns
