# Supplementary material for: Genetic determinants of Mycobacterium tuberculosis adaptation and drug efficacy during stationary phase growth
Source: Microbiol Spectr. 2025 Aug 12;13(9):e01096-25. doi: 10.1128/spectrum.01096-25 (PMC12403877; doi:10.1128/spectrum.01096-25)
Supplement: Table S4 — Mutants with altered fitness upon drug exposure. [file spectrum.01096-25-s0004.xlsx]

## Sheet: Table S4.
Table S4: Log2FC of the mutants with altered fitness (compared to T=0) after exposure of stationary phase culture to antibiotics.
#ORF	gene	annotation	category	TA site	Rif90 Log2FC	Rif99 Log2FC	Rif99.9 Log2FC	Ofx90 Log2FC	Ofx99 Log2FC	Str90 Log2FC	Str99 Log2FC	Rif90 adj.p	Rif99 adj.p	Rif99.9 adj.p	Ofx90 adj.p	Ofx99 adj.p	Str90 adj.p	Str99 adj.p
Rv0007	Rv0007	Possible conserved membrane protein	cell wall and cell processes	10	-3.31	-2.97	-2.15	-0.94	-0.92	-1.76	-0.76	0.0114	0.03627	0.38633	1	1	0.43463	1
Rv0016c	pbpA	Probable penicillin-binding protein PbpA	cell wall and cell processes	34	-3	-2.89	-1.98	-1.76	-1.44	-0.23	-1.4	0	0	0.2394	1	1	1	1
Rv0017c	rodA	Probable cell division protein RodA	cell wall and cell processes	23	-2.23	-2.68	-2.83	-1.17	-1.25	-0.14	-1.43	0.0399	0	0	1	1	1	0.72283
Rv0049	Rv0049	Conserved hypothetical protein	conserved hypotheticals	6	-1.77	-3.71	-4.14	-1.15	-1.31	-0.45	-1.1	1	0.14902	0.0285	1	1	1	1
Rv0067c	oxiR	Possible transcriptional regulatory protein (possibly TetR-family)	regulatory proteins	11	-3.28	-2.04	-1.4	-0.82	-1.1	-4.33	-0.97	0.0399	0.16702	0.8157	1	1	0	1
Rv0168	yrbE1B	Conserved integral membrane protein YrbE1B	virulence, detoxification, adaptation	13	0.24	1.12	1.44	1.21	2.76	2.2	2.69	1	1	0.45092	1	0	0.28646	0.01735
Rv0169	mce1A	Mce-family protein Mce1A	virulence, detoxification, adaptation	33	0.43	1.35	1.47	1.16	2.59	2.21	2.47	1	1	0.68955	1	0	0.56252	0
Rv0170	mce1B	Mce-family protein Mce1B	virulence, detoxification, adaptation	16	0.47	1.37	1.49	1.15	2.59	2.06	2.46	1	0.30512	0.18448	1	0	0.0798	0
Rv0171	mce1C	Mce-family protein Mce1C	virulence, detoxification, adaptation	23	0.44	1.58	1.72	1.29	2.76	1.87	2.59	1	0.57145	0.45092	1	0	0.7137	0
Rv0172	mce1D	Mce-family protein Mce1D	virulence, detoxification, adaptation	31	0.51	1.47	1.56	1.32	2.81	1.86	2.64	1	0.04505	0.08337	1	0	0	0
Rv0173	mce1E	Possible Mce-family lipoprotein LprK (Mce-family lipoprotein Mce1E)	cell wall and cell processes	15	0.66	1.69	1.63	1.39	2.87	1.8	2.63	1	0.42416	0.43272	1	0.042	0.63957	0.02956
Rv0174	mce1F	Mce-family protein Mce1F	virulence, detoxification, adaptation	28	0.69	1.71	1.69	1.28	2.73	1.85	2.42	1	0	0.00887	0.133	0	0	0
Rv0199	Rv0199	Probable conserved membrane protein	cell wall and cell processes	12	3.02	6	6.61	1.23	2.67	0.62	1.15	0.06072	0	0	1	0.35034	1	1
Rv0202c	mmpL11	Probable conserved transmembrane transport protein MmpL11	cell wall and cell processes	36	-1.15	-2.95	-3.33	-0.41	-0.64	-0.94	-1.16	0.15134	0	0	1	1	0.24383	0.1425
Rv0204c	Rv0204c	Probable conserved transmembrane protein	cell wall and cell processes	19	-3.82	-1.08	-3.23	-1.29	-2.5	-1.91	-0.12	0.0399	1	0.0399	1	0.266	0.30168	1
Rv0270	fadD2	Probable fatty-acid-CoA ligase FadD2 (fatty-acid-CoA synthetase) (fatty-acid-CoA synthase)	lipid metabolism	21	1.45	1.78	1	0.81	1.32	0.62	1.78	0.34125	0.04505	0.97383	1	0.84404	1	0.1425
Rv0381c	Rv0381c	Hypothetical protein	conserved hypotheticals	17	2.3	3.8	3.95	0.02	0.08	-0.69	-0.65	0.1425	0	0	1	1	1	1
Rv0436c	pssA	Probable CDP-diacylglycerol--serine O-phosphatidyltransferase PssA (PS synthase) (phosphatidylserine synthase)	lipid metabolism	16	-3.72	-3.7	-3.63	-1.72	-2.69	-2.38	-1.79	0	0	0	0.7315	0.02347	0	0.19083
Rv0470c	pcaA	Mycolic acid synthase PcaA (cyclopropane synthase)	lipid metabolism	10	-2.14	-1.65	-1.12	-0.73	-1.44	-0.04	-0.51	0.0114	0.03011	0.17782	1	0.0855	1	1
Rv0472c	Rv0472c	Probable transcriptional regulatory protein (possibly TetR-family)	regulatory proteins	9	-4.6	-3.46	-3.14	0.15	-0.22	1.01	0.91	0	0	0	1	1	0.7137	1
Rv0503c	cmaA2	Cyclopropane-fatty-acyl-phospholipid synthase 2 CmaA2 (cyclopropane fatty acid synthase) (CFA synthase) (cyclopropane mycolic acid synthase 2) (mycolic acid trans-cyclopropane synthetase)	lipid metabolism	19	1.19	2.24	1.93	0.47	0.75	0.13	0.49	0.13784	0	0	1	1	1	1
Rv0642c	mmaA4	Methoxy mycolic acid synthase 4 MmaA4 (methyl mycolic acid synthase 4) (MMA4) (hydroxy mycolic acid synthase)	lipid metabolism	16	-2.41	-1.22	-1.37	1.32	0.77	-5	1.69	0	0.25044	0.16223	0.36273	1	0	0
Rv0655	mceG	Possible ribonucleotide-transport ATP-binding protein ABC transporter Mkl	cell wall and cell processes	11	2.86	5.99	7.24	0.65	2.35	0.77	0.06	0	0	0	1	0	1	1
Rv0676c	mmpL5	Probable conserved transmembrane transport protein MmpL5	cell wall and cell processes	31	-0.48	-1.76	-2.93	-0.08	-0.28	-0.15	-0.35	1	0	0	1	1	1	1
Rv0678	Rv0678	Conserved protein	conserved hypotheticals	5	0.02	5.01	6.97	0	0.41	0.21	0.37	1	0.04505	0	1	1	1	1
Rv0757	phoP	Possible two component system response transcriptional positive regulator PhoP	regulatory proteins	10	1.9	3.18	2.17	1.74	2.66	1.17	4.59	1	0.07204	0.47563	1	0.057	1	0
Rv0758	phoR	Possible two component system response sensor kinase membrane associated PhoR	regulatory proteins	16	1.31	2.49	0.94	1.6	1.71	0.52	3.48	1	0.17428	1	0.82869	0.56525	1	0
Rv0820	phoT	Probable phosphate-transport ATP-binding protein ABC transporter PhoT	cell wall and cell processes	10	-4.17	-4.44	-2.19	-2.48	-3.65	-3.24	-3.18	0.06791	0.04505	0.52177	1	0.273	0.0798	0.40682
Rv0928	pstS3	Periplasmic phosphate-binding lipoprotein PstS3 (PBP-3) (PstS3) (PHOS1)	cell wall and cell processes	21	-5.3	-3.17	-2.54	-3.23	-4.74	-2.34	-4.96	0	0.00867	0.0399	0.09975	0	0	0
Rv0930	pstA1	Probable phosphate-transport integral membrane ABC transporter PstA1	cell wall and cell processes	15	-4.26	-3.2	-1.79	-2.97	-3.76	-2.34	-4.14	0	0.03011	0.4522	0.14962	0	0.09068	0
Rv1006	Rv1006	Unknown protein	conserved hypotheticals	37	-0.72	-1.05	-1.2	-0.24	-0.61	-0.86	-0.34	0.63477	0.04505	0	1	1	0.16881	1
Rv1013	pks16	Putative polyketide synthase Pks16	lipid metabolism	21	-0.74	-1.25	-1.39	0.75	1.15	0.67	1.69	1	0.04988	0.02176	1	0.22973	1	0.01735
Rv1072	Rv1072	Probable conserved transmembrane protein	cell wall and cell processes	13	-0.31	-1.08	-2.92	-0.75	-1.16	-1.81	-0.88	1	1	0.0399	1	1	0.2835	1
Rv1085c	Rv1085c	Possible hemolysin-like protein	virulence, detoxification, adaptation	10	-0.13	-0.13	-0.18	0.71	0.29	0.05	1.3	1	1	1	1	1	1	0.02956
Rv1108c	xseA	Probable exodeoxyribonuclease VII (large subunit) XseA (exonuclease VII large subunit)	information pathways	9	-0.24	-0.69	-0.47	-2.92	-4.66	-0.51	-0.1	1	1	1	0	0.02347	1	1
Rv1127c	ppdK	Probable pyruvate, phosphate dikinase PpdK	intermediary metabolism and respiration	18	-1.2	-3.38	-4.15	0	-0.49	-1.31	-1.2	1	0	0.00887	1	1	1	1
Rv1235	lpqY	Probable sugar-binding lipoprotein LpqY	cell wall and cell processes	28	-2.13	-1.88	-1.65	0.3	0.2	-0.41	-0.05	0	0	0.01565	1	1	1	1
Rv1244	lpqZ	Probable lipoprotein LpqZ	cell wall and cell processes	8	-2.64	-2.41	-1.94	-0.27	-0.81	-2.04	-0.91	0.02217	0	0.10882	1	1	0.02494	1
Rv1272c	Rv1272c	Probable drugs-transport transmembrane ATP-binding protein ABC transporter	cell wall and cell processes	28	-5.83	-5.75	-4.51	-0.24	-1.12	-1.89	-2	0	0	0	1	1	1	1
Rv1273c	Rv1273c	Probable drugs-transport transmembrane ATP-binding protein ABC transporter	cell wall and cell processes	29	-5.87	-5.8	-4.19	-0.56	-1.35	-1.88	-2.33	0	0	0	1	0.93338	0.02494	0.01735
Rv1280c	oppA	Probable periplasmic oligopeptide-binding lipoprotein OppA	cell wall and cell processes	25	-2.57	-1.69	-1.26	-0.29	-0.4	-1.14	-0.25	0.0114	0.20174	0.81965	1	1	0.9555	1
Rv1339	Rv1339	Conserved protein	conserved hypotheticals	16	3.4	5.35	7.44	2.08	4.17	4.58	7.22	0.27205	0	0	1	0.266	0.35467	0
Rv1421	Rv1421	Conserved protein	conserved hypotheticals	19	-0.8	2.57	4.21	2.13	3.19	-0.12	3.74	1	0.88828	0.01565	1	0.55513	1	0.74408
Rv1433	Rv1433	Possible conserved exported protein	cell wall and cell processes	16	-2.19	-2.33	-2.23	-0.73	-2.37	-1.72	-1.5	0	0	0.00887	1	0	0	0.126
Rv1435c	Rv1435c	Probable conserved proline, glycine, valine-rich secreted protein	cell wall and cell processes	16	-1.96	-2.27	-2.55	-0.78	-2.16	-1.71	-1.41	0.15698	0.05868	0.035	1	0.14158	0.09068	0.71155
Rv1633	uvrB	Probable excinuclease ABC (subunit B - helicase) UvrB	information pathways	38	-1.73	-1.17	-1.44	-1.05	-0.91	-0.98	-0.16	0	0.03011	0.00887	0.3192	0.35034	0.04433	1
Rv1638	uvrA	Probable excinuclease ABC (subunit A - DNA-binding ATPase) UvrA	information pathways	37	-1.54	-1.63	-2.19	-0.71	-1.16	-1.51	-0.7	0.08143	0.04988	0	1	0.82147	0.02494	1
Rv1640c	lysX	Lysyl-tRNA synthetase 2 LysX	information pathways	59	-0.04	-0.71	-2.09	0.03	-0.35	-0.24	0.04	1	1	0	1	1	1	1
Rv1819c	bacA	Probable drug-transport transmembrane ATP-binding protein ABC transporter BacA	cell wall and cell processes	29	-0.93	-1.17	-0.81	-0.05	-0.11	0.84	1.22	0.32351	0.02443	0.43272	1	1	0.40639	0.02956
Rv1821	secA2	Possible preprotein translocase ATPase SecA2	cell wall and cell processes	36	1.23	1	-0.35	1.33	0.4	0.36	2.86	1	1	1	1	1	1	0
Rv1908c	katG	Catalase-peroxidase-peroxynitritase T KatG	virulence, detoxification, adaptation	34	-2.48	0.36	2.91	-1.86	-0.02	-2.08	1.74	1	1	0.00887	1	1	1	1
Rv1925	fadD31	Probable acyl-CoA ligase FadD31 (acyl-CoA synthetase) (acyl-CoA synthase)	lipid metabolism	34	-2.01	-2.01	-2.18	0.02	-1.21	-1.49	-0.4	0	0	0	1	0.46395	0	1
Rv1957	Rv1957	Hypothetical protein	conserved hypotheticals	13	1.85	2.87	2.08	0.55	0.88	1.25	1.99	0	0	0	1	1	0.26959	0
Rv2047c	Rv2047c	Conserved hypothetical protein	conserved hypotheticals	30	-0.99	-2.92	-2.03	0.18	-0.29	-1.32	-1.09	1	0	0.15021	1	1	0.2128	1
Rv2048c	pks12	Polyketide synthase Pks12	lipid metabolism	131	-1.16	-2.48	-2.56	-0.36	-0.69	-0.79	-1.26	0.10171	0	0	1	1	0.82496	0.11862
Rv2051c	ppm1	Polyprenol-monophosphomannose synthase Ppm1	cell wall and cell processes	32	-3.62	-0.91	0.03	0.01	0.02	0.44	0.65	0	1	1	1	1	1	1
Rv2091c	Rv2091c	Probable membrane protein	cell wall and cell processes	18	-3.13	-1.86	-1.66	0.25	0.45	-0.32	1.29	0	0.20837	0.26209	1	1	1	0.98973
Rv2097c	pafA	Proteasome accessory factor a PafA	intermediary metabolism and respiration	20	-1.81	-3.81	-2.92	0.3	-0.05	-0.14	2.32	1	0.03627	0.10385	1	1	1	0.01735
Rv2115c	mpa	Mycobacterial proteasome ATPase Mpa	cell wall and cell processes	23	-3.18	-2.84	-2.2	0.57	-0.14	-0.24	2.05	0	0	0.02176	1	1	1	0
Rv2171	lppM	Probable conserved lipoprotein LppM	cell wall and cell processes	8	-1.86	-2.06	-2.06	-0.03	-0.38	-1.77	-0.12	0.05441	0.01698	0.01565	1	1	0.02494	1
Rv2197c	Rv2197c	Probable conserved transmembrane protein	cell wall and cell processes	10	-2.36	-2.26	-1.93	0.03	-0.32	-1.08	-0.31	0.04866	0	0.12651	1	1	1	1
Rv2224c	caeA	Probable carboxylesterase CaeA	cell wall and cell processes	26	-4.23	-2	-3.6	-0.57	-2.48	-3.67	-1.96	0	0.11025	0	1	0.0665	0	0.29925
Rv2241	aceE	Pyruvate dehydrogenase E1 component AceE (pyruvate decarboxylase) (pyruvate dehydrogenase) (pyruvic dehydrogenase)	intermediary metabolism and respiration	53	4.43	4.96	3.15	5.09	5.74	3.15	7.02	0.05441	0.00867	0.98513	0.14962	0.02347	1	0
Rv2476c	gdh	Probable NAD-dependent glutamate dehydrogenase Gdh (NAD-Gdh) (NAD-dependent glutamic dehydrogenase)	intermediary metabolism and respiration	56	-2.6	-1.08	-0.22	-0.34	-1.09	-1.47	0.17	0	0.06939	1	1	0.0665	0	1
Rv2535c	pepQ	Probable cytoplasmic peptidase PepQ	intermediary metabolism and respiration	19	-1.57	3.43	4.77	-0.68	-1.07	-0.48	-0.41	0.49259	0	0	1	1	1	1
Rv2583c	relA	Probable GTP pyrophosphokinase RelA (ATP:GTP 3'- pyrophosphotransferase) (PPGPP synthetase I) ((P)PPGPP synthetase) (GTP diphosphokinase)	intermediary metabolism and respiration	33	2.04	2.75	2.18	0.66	-0.44	2.04	3.18	1	0.57145	0.91716	1	1	1	0.02956
Rv2672	Rv2672	Possible secreted protease	intermediary metabolism and respiration	16	-4.39	-2.73	-2.54	-1.08	-2.62	-1.8	-1.72	0	0.02443	0.08992	1	0.09631	0.20638	0.74408
Rv2710	sigB	RNA polymerase sigma factor SigB	information pathways	12	-4.12	-2.97	-2.27	1.32	2.77	0.41	1.27	0	0.00867	0.16223	1	0.02347	1	1
Rv2799	Rv2799	Probable membrane protein	cell wall and cell processes	10	2.26	3.96	4.21	0.25	0	-1.2	-0.98	0.42425	0	0	1	1	1	1
Rv2869c	rip	Membrane bound metalloprotease	cell wall and cell processes	18	-2.05	-2.22	-2.99	-1.34	-2.76	-1.77	-1.51	0.18703	0.13132	0	1	0.042	0.441	1
Rv2967c	pca	Probable pyruvate carboxylase Pca (pyruvic carboxylase)	intermediary metabolism and respiration	59	2.35	3.17	2.85	1.84	2.65	2.39	2.24	0	0	0	0.22167	0	0	0.01735
Rv3045	adhC	Probable NADP-dependent alcohol dehydrogenase AdhC	intermediary metabolism and respiration	18	-0.79	-1.1	-1.4	-0.35	-0.69	-0.38	-0.15	0.82431	0.13466	0.01565	1	1	1	1
Rv3136	PPE51	PPE family protein PPE51	PE/PPE	17	0.17	1.13	0.06	0.11	-0.18	0.57	2.82	1	1	1	1	1	1	0
Rv3152	nuoH	Probable NADH dehydrogenase I (chain H) NuoH (NADH-ubiquinone oxidoreductase chain H)	intermediary metabolism and respiration	25	0.99	1.13	0.68	0.36	0.66	1.21	1.46	0.57738	0.3729	0.94641	1	1	0.228	0.01735
Rv3158	nuoN	Probable NADH dehydrogenase I (chain N) NuoN (NADH-ubiquinone oxidoreductase chain N)	intermediary metabolism and respiration	30	0.97	1.1	0.61	0.36	0.66	1.44	1.48	0.399	0.28049	1	1	1	0.04433	0.04275
Rv3484	cpsA	Possible conserved protein CpsA	conserved hypotheticals	27	0.8	1.89	1.79	0.82	0.91	-0.82	0.16	1	0.04275	0.08992	1	1	1	1
Rv3490	otsA	Alpha, alpha-trehalose-phosphate synthase [UDP-forming] OtsA (trehalose-6-phosphate synthase) (UDP-glucose-glucosephosphate glucosyltransferase) (trehalosephosphate-UDP glucosyltransferase) (trehalose-6-phosphate synthetase) (trehalose-phosphate synthase) (trehalose-phosphate synthetase) (transglucosylase) (trehalosephosphate-UDP glucosyl transferase)	virulence, detoxification, adaptation	29	-0.65	2.43	4.86	-0.45	0.5	-0.09	1.62	1	0	0	1	1	1	0.72283
Rv3492c	Rv3492c	Conserved hypothetical Mce associated protein	conserved hypotheticals	9	2.86	5.53	6.37	-0.07	-0.28	-0.8	-1.21	0.3007	0	0	1	1	1	1
Rv3493c	Rv3493c	Conserved hypothetical Mce associated alanine and valine rich protein	conserved hypotheticals	9	2.92	5.65	6.52	0.05	-0.07	-0.85	-1.21	0.147	0.04505	0.00887	1	1	1	1
Rv3494c	mce4F	Mce-family protein Mce4F	virulence, detoxification, adaptation	23	2.87	5.5	6.3	-0.31	-0.53	-0.74	-1.66	0	0	0	1	1	1	0.399
Rv3495c	mce4E	Possible Mce-family lipoprotein LprN (Mce-family lipoprotein Mce4E)	cell wall and cell processes	10	2.94	5.57	6.38	-0.2	-0.44	-0.77	-1.56	0.10742	0	0	1	1	1	1
Rv3496c	mce4D	Mce-family protein Mce4D	virulence, detoxification, adaptation	25	2.9	5.69	6.51	0.26	0.06	-0.99	-1.13	0	0	0	1	1	0.36643	0.52725
Rv3497c	mce4C	Mce-family protein Mce4C	virulence, detoxification, adaptation	13	2.87	5.64	6.48	0.04	-0.07	-1.04	-1.16	0	0	0	1	1	0.62873	0.72283
Rv3498c	mce4B	Mce-family protein Mce4B	virulence, detoxification, adaptation	11	2.93	5.69	6.5	0.19	0.05	-1.06	-1.31	0	0	0	1	1	0.60157	0.74408
Rv3499c	mce4A	Mce-family protein Mce4A	virulence, detoxification, adaptation	31	2.87	5.54	6.37	0	-0.14	-0.83	-1.3	0	0	0	1	1	0.40639	0.10562
Rv3500c	yrbE4B	Conserved integral membrane protein YrbE4B. Possible ABC transporter.	virulence, detoxification, adaptation	18	2.67	5.13	5.84	0.11	-0.07	-0.92	-1.2	0.03235	0	0	1	1	1	1
Rv3501c	yrbE4A	Conserved integral membrane protein YrbE4A. Possible ABC transporter.	virulence, detoxification, adaptation	8	2.93	5.45	6.24	-0.29	-0.38	-0.78	-1.53	0.39382	0	0.01565	1	1	1	1
Rv3572	Rv3572	Unknown protein	conserved hypotheticals	7	-5.45	-1.4	-1.16	-0.76	-0.54	0.21	-0.6	0.0114	1	1	1	1	1	1
Rv3632	Rv3632	Possible conserved membrane protein	cell wall and cell processes	7	1.49	3.22	3.19	1.68	2.58	0.92	1.91	0.58922	0.03011	0.01565	1	0.02347	1	0.06435
Rv3667	acs	Acetyl-coenzyme A synthetase Acs (acetate--CoA ligase) (acetyl-CoA synthetase) (acetyl-CoA synthase) (acyl-activating enzyme) (acetate thiokinase) (acetyl-activating enzyme) (acetate--coenzyme A ligase) (acetyl-coenzyme A synthase)	lipid metabolism	36	0.46	1.12	1.71	0.03	0.4	0.52	0.31	1	0.28049	0.02176	1	1	1	1
Rv3682	ponA2	Probable bifunctional membrane-associated penicillin-binding protein 1A/1B PonA2 (murein polymerase) [includes: penicillin-insensitive transglycosylase (peptidoglycan TGASE) + penicillin-sensitive transpeptidase (DD-transpeptidase)]	cell wall and cell processes	36	-3.71	-1.91	-0.85	-0.34	-0.8	-2.42	-0.52	0	0	0.88124	1	1	0	1
Rv3696c	glpK	Probable glycerol kinase GlpK (ATP:glycerol 3-phosphotransferase) (glycerokinase) (GK)	intermediary metabolism and respiration	26	2.04	4.51	4.93	1.14	0.49	0.17	1.5	0.13784	0	0	1	1	1	0.71567
Rv3723	LucA	Probable conserved transmembrane protein	cell wall and cell processes	9	3.08	7.12	8.47	0.91	2.1	0.17	0.34	1	0	0	1	1	1	1
Rv3727	Rv3727	Possible oxidoreductase	intermediary metabolism and respiration	37	0.25	0.81	1.12	0.07	0.11	0.17	0.12	1	0.09705	0	1	1	1	1
Rv3779	Rv3779	Probable conserved transmembrane protein alanine and leucine rich	cell wall and cell processes	41	1.56	3.3	3.22	1.85	2.76	0.93	2.08	0.0114	0	0	0	0	0.43463	0
Rv3803c	fbpD	Secreted MPT51/MPB51 antigen protein FbpD (MPT51/MPB51 antigen 85 complex C) (AG58C) (mycolyl transferase 85C) (fibronectin-binding protein C) (85C)	lipid metabolism	14	-5.45	-2.63	-1.33	-0.68	-1.38	-0.32	-1.31	0	0.152	0.98513	1	1	1	1
Rv3804c	fbpA	Secreted antigen 85-a FbpA (mycolyl transferase 85A) (fibronectin-binding protein A) (antigen 85 complex A)	lipid metabolism	15	0.55	3.66	4.78	1.88	2.5	-0.66	1.91	1	0.00867	0	1	0.81396	1	1
Rv3825c	pks2	Polyketide synthase Pks2	lipid metabolism	106	1.04	1.73	1.65	0.31	0.38	0.23	0.34	0	0	0	1	1	1	1
